# Supplementary material for: Metaproteogenomic Profiling of Microbial Communities Colonizing Actively Venting Hydrothermal Chimneys
Source: Front Microbiol. 2018 Apr 6;9:680. doi: 10.3389/fmicb.2018.00680 (PMC5904459; doi:10.3389/fmicb.2018.00680)
Supplement: Supplementary file 1 [file Data_Sheet_1.xlsx]

## Sheet: Supplementary File 1
Supplementary File 1. A tabular summary of all predicted open reading frames (ORFs) and identified proteins from the metagenomic assemblies of RMR-D and RMR-5. The table includes Scaffold IDs (column A), ORF IDs (column B), the automated ORF annotation by IMG (column C), as well as a phylogenetic annotation based on the scaffold phylogeny predicted by IMG (column G). For genes of particular inter…
Scaffold_ID	ORF_ID	automated annotation	manually vetted annotation	%NSAF_RMR-D	%NSAF_RMR5	contig phylogeny	Pfam/COG
(RMR5) FcsdDRAFT_1017751	(RMR5) FcsdDRAFT_10177513	hypothetical protein	hupL			0
(RMR5) FcsdDRAFT_1017751	(RMR5) FcsdDRAFT_10177514	hypothetical protein	hupL			0
(RMR5) FcsdDRAFT_1033059	(RMR5) FcsdDRAFT_10330592	hypothetical protein	hupL			0
(RMR5) FcsdDRAFT_1011388	(RMR5) FcsdDRAFT_10113881	hypothetical protein	soxX			0
(RMR5) FcsdDRAFT_1018740	(RMR5) FcsdDRAFT_10187401	hypothetical protein	soxY			0
(RMR5) FcsdDRAFT_1019307	(RMR5) FcsdDRAFT_10193073	hypothetical protein	sqr			0
(RMR5) FcsdDRAFT_1025165	(RMR5) FcsdDRAFT_10251652	hypothetical protein	sqr			0
(RMR5) FcsdDRAFT_1000023	(RMR5) FcsdDRAFT_100002328	Archaeal/vacuolar-type H+ATPase subunit B			0.0048618	Archaea	COG1156
(RMR5) FcsdDRAFT_1001609	(RMR5) FcsdDRAFT_100160910	ABC-type branched-chain amino acid transport systems, periplasmic component			0.00657	Archaea	COG0683
(RMR5) FcsdDRAFT_1000837	(RMR5) FcsdDRAFT_100083747	Membrane protease subunits, stomatin/prohibitin homologs			0.0225083	Archaea	COG0330
(RMR5) FcsdDRAFT_1000837	(RMR5) FcsdDRAFT_100083728	ABC-type dipeptide/oligopeptide/nickel transport systems, permease components			0.0237806	Archaea	COG1173
(RMR5) FcsdDRAFT_1028873	(RMR5) FcsdDRAFT_10288731	Bacterial extracellular solute-binding proteins, family 5 Middle			0.0285988	Archaea	pfam00496
(RMR5) FcsdDRAFT_1000870	(RMR5) FcsdDRAFT_100087027	Nitrous oxide reductase	nosZ		0.049275	Archaea	COG4263
(RMR5) FcsdDRAFT_1000867	(RMR5) FcsdDRAFT_100086712	hypothetical protein			0.0520908	Archaea
(RMR5) FcsdDRAFT_1005203	(RMR5) FcsdDRAFT_10052032	Uncharacterized ABC-type transport system, periplasmic component/surface lipoprotein			0.0529812	Archaea	COG1744
(RMR5) FcsdDRAFT_1000837	(RMR5) FcsdDRAFT_100083732	hypothetical protein			0.108971	Archaea
(RMR5) FcsdDRAFT_1001922	(RMR5) FcsdDRAFT_10019229	Lactoylglutathione lyase and related lyases			0.186992	Archaea	COG0346
(RMR5) FcsdDRAFT_1000837	(RMR5) FcsdDRAFT_100083731	Bacterial extracellular solute-binding proteins, family 5 Middle			0.274183	Archaea	pfam00496
(RMR5) FcsdDRAFT_1001302	(RMR5) FcsdDRAFT_100130214	Ribulose 1,5-bisphosphate carboxylase, large subunit	cbbL/cbbM			Archaea	COG1850
(RMR5) FcsdDRAFT_1000870	(RMR5) FcsdDRAFT_100087023	Nitrous oxidase accessory protein	nosD			Archaea	COG3420
(RMR-D) DffDRAFT_1000722	(RMR-D) DffDRAFT_10007228	Nitrous oxidase accessory protein	nosD			Archaea	COG3420
(RMR-D) DffDRAFT_1001950	(RMR-D) DffDRAFT_10019507	Nitrous oxidase accessory protein	nosD			Archaea	COG3420
(RMR5) FcsdDRAFT_1000234	(RMR5) FcsdDRAFT_100023415	Cytochrome C and Quinol oxidase polypeptide I	qoxB			Archaea	pfam00115
(RMR5) FcsdDRAFT_1000110	(RMR5) FcsdDRAFT_100011014	Prokaryotic Cytochrome C oxidase subunit IV	qoxD			Archaea	pfam03626
(RMR5) FcsdDRAFT_1003572	(RMR5) FcsdDRAFT_100357235	Sulfite oxidase and related enzymes	soxC			Archaea	COG2041
(RMR5) FcsdDRAFT_1000023	(RMR5) FcsdDRAFT_10000231	Xaa-Pro aminopeptidase				Archaea	COG0006
(RMR5) FcsdDRAFT_1000023	(RMR5) FcsdDRAFT_100002310	Molecular chaperone (small heat shock protein)				Archaea	COG0071
(RMR5) FcsdDRAFT_1000023	(RMR5) FcsdDRAFT_100002311	tRNA splicing endonuclease				Archaea	COG1676
(RMR5) FcsdDRAFT_1000023	(RMR5) FcsdDRAFT_100002312	tRNA intron endonuclease, N-terminal domain				Archaea	pfam02778
(RMR5) FcsdDRAFT_1000023	(RMR5) FcsdDRAFT_100002313	Phosphate transport regulator (distant homolog of PhoU)				Archaea	COG1392
(RMR5) FcsdDRAFT_1000023	(RMR5) FcsdDRAFT_100002317	DNA helicase TIP49, TBP-interacting protein				Archaea	COG1224
(RMR5) FcsdDRAFT_1000023	(RMR5) FcsdDRAFT_100002318	DNA helicase TIP49, TBP-interacting protein				Archaea	COG1224
(RMR5) FcsdDRAFT_1000023	(RMR5) FcsdDRAFT_100002319	tRNA(1-methyladenosine) methyltransferase and related methyltransferases				Archaea	COG2519
(RMR5) FcsdDRAFT_1000023	(RMR5) FcsdDRAFT_10000232	Creatinase/Prolidase N-terminal domain				Archaea	pfam01321
(RMR5) FcsdDRAFT_1000023	(RMR5) FcsdDRAFT_100002320	ATP synthase subunit C				Archaea	pfam00137
(RMR5) FcsdDRAFT_1000023	(RMR5) FcsdDRAFT_100002322	Archaeal/vacuolar-type H+ATPase subunit I				Archaea	COG1269
(RMR5) FcsdDRAFT_1000023	(RMR5) FcsdDRAFT_100002325	Archaeal/vacuolar-type H+ATPase subunit C				Archaea	COG1527
(RMR5) FcsdDRAFT_1000023	(RMR5) FcsdDRAFT_100002326	Archaeal/vacuolar-type H+ATPase subunit D				Archaea	COG1394
(RMR5) FcsdDRAFT_1000023	(RMR5) FcsdDRAFT_10000233	Predicted pyrophosphatase - COG1694				Archaea	COG1694
(RMR5) FcsdDRAFT_1000023	(RMR5) FcsdDRAFT_100002330	Archaeal/vacuolar-type H+ATPase subunit A				Archaea	COG1155
(RMR5) FcsdDRAFT_1000023	(RMR5) FcsdDRAFT_100002331	Archaeal/vacuolar-type H+ATPase subunit E				Archaea	COG1390
(RMR5) FcsdDRAFT_1000023	(RMR5) FcsdDRAFT_100002332	Archaeal/vacuolar-type H+ATPase subunit F				Archaea	COG1436
(RMR5) FcsdDRAFT_1000023	(RMR5) FcsdDRAFT_100002335	Arginase/agmatinase/formimionoglutamate hydrolase, arginase family				Archaea	COG0010
(RMR5) FcsdDRAFT_1000023	(RMR5) FcsdDRAFT_100002336	DNA polymerase elongation subunit (family B)				Archaea	COG0417
(RMR5) FcsdDRAFT_1000023	(RMR5) FcsdDRAFT_100002337	Threonyl-tRNA synthetase				Archaea	COG0441
(RMR5) FcsdDRAFT_1000023	(RMR5) FcsdDRAFT_100002339	Phosphatidylglycerophosphate synthase				Archaea	COG0558
(RMR5) FcsdDRAFT_1000023	(RMR5) FcsdDRAFT_100002340	Predicted ATPase - COG0433				Archaea	COG0433
(RMR5) FcsdDRAFT_1000023	(RMR5) FcsdDRAFT_100002341	NurA domain				Archaea	pfam09376
(RMR5) FcsdDRAFT_1000023	(RMR5) FcsdDRAFT_100002344	Predicted transcriptional regulator				Archaea	COG3682
(RMR5) FcsdDRAFT_1000023	(RMR5) FcsdDRAFT_100002345	Archaeal Glu-tRNAGln amidotransferase subunit E (contains GAD domain)				Archaea	COG2511
(RMR5) FcsdDRAFT_1000023	(RMR5) FcsdDRAFT_100002346	L-asparaginase/archaeal Glu-tRNAGln amidotransferase subunit D				Archaea	COG0252
(RMR5) FcsdDRAFT_1000023	(RMR5) FcsdDRAFT_100002349	Histone acetyltransferase				Archaea	COG1243
(RMR5) FcsdDRAFT_1000023	(RMR5) FcsdDRAFT_10000235	Predicted Zn-dependent proteases and their inactivated homologs				Archaea	COG0312
(RMR5) FcsdDRAFT_1000023	(RMR5) FcsdDRAFT_100002350	Ribosomal protein S30				Archaea	COG4919
(RMR5) FcsdDRAFT_1000023	(RMR5) FcsdDRAFT_100002351	Polysaccharide biosynthesis protein				Archaea	pfam01943
(RMR5) FcsdDRAFT_1000023	(RMR5) FcsdDRAFT_100002353	NOSIC (NUC001) domain				Archaea	pfam08060
(RMR5) FcsdDRAFT_1000023	(RMR5) FcsdDRAFT_10000236	Predicted Zn-dependent proteases and their inactivated homologs				Archaea	COG0312
(RMR5) FcsdDRAFT_1000023	(RMR5) FcsdDRAFT_10000237	Predicted Zn-dependent proteases and their inactivated homologs				Archaea	COG0312
(RMR5) FcsdDRAFT_1000088	(RMR5) FcsdDRAFT_10000881	Predicted phosphate-binding enzymes, TIM-barrel fold - COG1646				Archaea	COG1646
(RMR5) FcsdDRAFT_1000088	(RMR5) FcsdDRAFT_100008810	Translation initiation factor 2, alpha subunit (eIF-2alpha)				Archaea	COG1093
(RMR5) FcsdDRAFT_1000088	(RMR5) FcsdDRAFT_100008811	Ribosomal protein S27E				Archaea	COG2051
(RMR5) FcsdDRAFT_1000088	(RMR5) FcsdDRAFT_100008812	Ribosomal protein L44E				Archaea	COG1631
(RMR5) FcsdDRAFT_1000088	(RMR5) FcsdDRAFT_100008814	Glycerol dehydrogenase and related enzymes				Archaea	COG0371
(RMR5) FcsdDRAFT_1000088	(RMR5) FcsdDRAFT_100008817	FKBP-type peptidyl-prolyl cis-trans isomerases 2				Archaea	COG1047
(RMR5) FcsdDRAFT_1000088	(RMR5) FcsdDRAFT_100008818	Nicotinamide mononucleotide adenylyltransferase				Archaea	COG1056
(RMR5) FcsdDRAFT_1000088	(RMR5) FcsdDRAFT_100008819	Signal recognition particle GTPase				Archaea	COG0541
(RMR5) FcsdDRAFT_1000088	(RMR5) FcsdDRAFT_10000882	DNA polymerase II large subunit DP2				Archaea	pfam03833
(RMR5) FcsdDRAFT_1000088	(RMR5) FcsdDRAFT_100008820	Ribosomal protein L21E				Archaea	COG2139
(RMR5) FcsdDRAFT_1000088	(RMR5) FcsdDRAFT_100008822	Predicted RNA-binding protein				Archaea	COG1491
(RMR5) FcsdDRAFT_1000088	(RMR5) FcsdDRAFT_100008823	Predicted GTPase				Archaea	COG1163
(RMR5) FcsdDRAFT_1000088	(RMR5) FcsdDRAFT_100008825	SpoU rRNA Methylase family				Archaea	pfam00588
(RMR5) FcsdDRAFT_1000088	(RMR5) FcsdDRAFT_100008826	Ribosomal protein L16/L10E				Archaea	COG0197
(RMR5) FcsdDRAFT_1000088	(RMR5) FcsdDRAFT_100008827	Diphthamide synthase subunit DPH2				Archaea	COG1736
(RMR5) FcsdDRAFT_1000088	(RMR5) FcsdDRAFT_100008828	Predicted RNA-binding protein (consists of S1 domain and a Zn-ribbon domain) - COG1096				Archaea	COG1096
(RMR5) FcsdDRAFT_1000088	(RMR5) FcsdDRAFT_10000883	DNA polymerase II large subunit DP2				Archaea	pfam03833
(RMR5) FcsdDRAFT_1000088	(RMR5) FcsdDRAFT_100008830	DNA-directed RNA polymerase, subunit M/Transcription elongation factor TFIIS				Archaea	COG1594
(RMR5) FcsdDRAFT_1000088	(RMR5) FcsdDRAFT_100008831	Proliferating cell nuclear antigen, N-terminal domain				Archaea	pfam00705
(RMR5) FcsdDRAFT_1000088	(RMR5) FcsdDRAFT_100008832	Proliferating cell nuclear antigen, C-terminal domain				Archaea	pfam02747
(RMR5) FcsdDRAFT_1000088	(RMR5) FcsdDRAFT_100008833	Eukaryotic-type DNA primase, large subunit				Archaea	COG2219
(RMR5) FcsdDRAFT_1000088	(RMR5) FcsdDRAFT_100008834	Eukaryotic-type DNA primase, catalytic (small) subunit				Archaea	COG1467
(RMR5) FcsdDRAFT_1000088	(RMR5) FcsdDRAFT_100008835	20S proteasome, alpha and beta subunits				Archaea	COG0638
(RMR5) FcsdDRAFT_1000088	(RMR5) FcsdDRAFT_100008836	Predicted metal-dependent RNase, consists of a metallo-beta-lactamase domain and an RNA-binding KH domain - COG1782				Archaea	COG1782
(RMR5) FcsdDRAFT_1000088	(RMR5) FcsdDRAFT_100008837	Protein-L-isoaspartate carboxylmethyltransferase				Archaea	COG2518
(RMR5) FcsdDRAFT_1000088	(RMR5) FcsdDRAFT_100008838	Uncharacterized protein conserved in archaea				Archaea	COG2090
(RMR5) FcsdDRAFT_1000088	(RMR5) FcsdDRAFT_100008839	tRNA_Ile_GAT				Archaea	tRNA
(RMR5) FcsdDRAFT_1000088	(RMR5) FcsdDRAFT_10000884	Archaeal DNA polymerase II, large subunit				Archaea	COG1933
(RMR5) FcsdDRAFT_1000088	(RMR5) FcsdDRAFT_10000888	Uncharacterized membrane protein, required for N-linked glycosylation				Archaea	COG1287
(RMR5) FcsdDRAFT_1000088	(RMR5) FcsdDRAFT_10000889	Predicted Zn-ribbon RNA-binding protein				Archaea	COG2260
(RMR5) FcsdDRAFT_1000105	(RMR5) FcsdDRAFT_10001051	NOL1/NOP2/sun family				Archaea	pfam01189
(RMR5) FcsdDRAFT_1000105	(RMR5) FcsdDRAFT_100010511	GTPase of unknown function				Archaea	pfam01926
(RMR5) FcsdDRAFT_1000105	(RMR5) FcsdDRAFT_100010512	Uncharacterized protein conserved in archaea				Archaea	COG1303
(RMR5) FcsdDRAFT_1000105	(RMR5) FcsdDRAFT_100010513	Transcription initiation factor IIE, alpha subunit				Archaea	COG1675
(RMR5) FcsdDRAFT_1000105	(RMR5) FcsdDRAFT_100010514	Ribosomal protein L22				Archaea	COG0091
(RMR5) FcsdDRAFT_1000105	(RMR5) FcsdDRAFT_100010515	Ribosomal protein S3				Archaea	COG0092
(RMR5) FcsdDRAFT_1000105	(RMR5) FcsdDRAFT_100010516	Ribosomal protein L29				Archaea	COG0255
(RMR5) FcsdDRAFT_1000105	(RMR5) FcsdDRAFT_100010518	Ribosomal protein S17				Archaea	COG0186
(RMR5) FcsdDRAFT_1000105	(RMR5) FcsdDRAFT_100010519	Ribosomal protein L14				Archaea	COG0093
(RMR5) FcsdDRAFT_1000105	(RMR5) FcsdDRAFT_10001052	NOL1/NOP2/sun family				Archaea	pfam01189
(RMR5) FcsdDRAFT_1000105	(RMR5) FcsdDRAFT_100010520	Ribosomal protein L24				Archaea	COG0198
(RMR5) FcsdDRAFT_1000105	(RMR5) FcsdDRAFT_100010521	RS4NT (NUC023) domain				Archaea	pfam08071
(RMR5) FcsdDRAFT_1000105	(RMR5) FcsdDRAFT_100010523	Ribosomal protein L5				Archaea	COG0094
(RMR5) FcsdDRAFT_1000105	(RMR5) FcsdDRAFT_100010524	Ribosomal protein S14				Archaea	COG0199
(RMR5) FcsdDRAFT_1000105	(RMR5) FcsdDRAFT_100010525	Ribosomal protein S8				Archaea	COG0096
(RMR5) FcsdDRAFT_1000105	(RMR5) FcsdDRAFT_100010526	Ribosomal protein L6P/L9E				Archaea	COG0097
(RMR5) FcsdDRAFT_1000105	(RMR5) FcsdDRAFT_100010528	Ribosomal protein L32E				Archaea	COG1717
(RMR5) FcsdDRAFT_1000105	(RMR5) FcsdDRAFT_100010529	Ribosomal protein L19E				Archaea	COG2147
(RMR5) FcsdDRAFT_1000105	(RMR5) FcsdDRAFT_100010530	Ribosomal protein L18				Archaea	COG0256
(RMR5) FcsdDRAFT_1000105	(RMR5) FcsdDRAFT_100010531	Ribosomal protein S5				Archaea	COG0098
(RMR5) FcsdDRAFT_1000105	(RMR5) FcsdDRAFT_100010532	Ribosomal protein L30/L7E				Archaea	COG1841
(RMR5) FcsdDRAFT_1000105	(RMR5) FcsdDRAFT_100010533	Ribosomal protein L15				Archaea	COG0200
(RMR5) FcsdDRAFT_1000105	(RMR5) FcsdDRAFT_100010534	Preprotein translocase subunit SecY				Archaea	COG0201
(RMR5) FcsdDRAFT_1000105	(RMR5) FcsdDRAFT_100010535	Predicted membrane protein - COG1422				Archaea	COG1422
(RMR5) FcsdDRAFT_1000105	(RMR5) FcsdDRAFT_100010536	Cytidylate kinase				Archaea	COG1102
(RMR5) FcsdDRAFT_1000105	(RMR5) FcsdDRAFT_100010537	Pseudouridine synthase				Archaea	COG0130
(RMR5) FcsdDRAFT_1000105	(RMR5) FcsdDRAFT_100010538	UDP-glucose pyrophosphorylase				Archaea	COG1210
(RMR5) FcsdDRAFT_1000105	(RMR5) FcsdDRAFT_100010539	tRNA_Undet_???				Archaea	tRNA
(RMR5) FcsdDRAFT_1000105	(RMR5) FcsdDRAFT_10001054	tRNA_Undet_???				Archaea	tRNA
(RMR5) FcsdDRAFT_1000105	(RMR5) FcsdDRAFT_100010540	tRNA_Pseudo_GGT				Archaea	tRNA
(RMR5) FcsdDRAFT_1000105	(RMR5) FcsdDRAFT_100010541	tRNA_Phe_GAA				Archaea	tRNA
(RMR5) FcsdDRAFT_1000105	(RMR5) FcsdDRAFT_100010542	tRNA_Ala_CGC				Archaea	tRNA
(RMR5) FcsdDRAFT_1000105	(RMR5) FcsdDRAFT_100010543	Ribosomal protein S19E (S16A)				Archaea	COG2238
(RMR5) FcsdDRAFT_1000105	(RMR5) FcsdDRAFT_100010544	DNA-binding protein				Archaea	COG2118
(RMR5) FcsdDRAFT_1000105	(RMR5) FcsdDRAFT_100010545	Ribosomal protein L39E				Archaea	COG2167
(RMR5) FcsdDRAFT_1000105	(RMR5) FcsdDRAFT_100010546	Ribosomal protein L31E				Archaea	COG2097
(RMR5) FcsdDRAFT_1000105	(RMR5) FcsdDRAFT_100010547	Translation initiation factor 6 (eIF-6)				Archaea	COG1976
(RMR5) FcsdDRAFT_1000105	(RMR5) FcsdDRAFT_100010548	Predicted prefoldin, molecular chaperone implicated in de novo protein folding - COG1730				Archaea	COG1730
(RMR5) FcsdDRAFT_1000105	(RMR5) FcsdDRAFT_100010549	Signal recognition particle GTPase				Archaea	COG0552
(RMR5) FcsdDRAFT_1000105	(RMR5) FcsdDRAFT_100010550	Ornithine carbamoyltransferase				Archaea	COG0078
(RMR5) FcsdDRAFT_1000105	(RMR5) FcsdDRAFT_100010551	Uncharacterized protein conserved in archaea				Archaea	COG1650
(RMR5) FcsdDRAFT_1000105	(RMR5) FcsdDRAFT_100010552	Uncharacterized protein conserved in archaea				Archaea	COG1650
(RMR5) FcsdDRAFT_1000105	(RMR5) FcsdDRAFT_100010554	Transcription antiterminator				Archaea	COG0250
(RMR5) FcsdDRAFT_1000105	(RMR5) FcsdDRAFT_100010555	Ribosomal protein L11				Archaea	COG0080
(RMR5) FcsdDRAFT_1000105	(RMR5) FcsdDRAFT_100010556	Ribosomal protein L1				Archaea	COG0081
(RMR5) FcsdDRAFT_1000105	(RMR5) FcsdDRAFT_100010557	Ribosomal protein L10				Archaea	COG0244
(RMR5) FcsdDRAFT_1000105	(RMR5) FcsdDRAFT_100010558	Ribosomal protein L12E/L44/L45/RPP1/RPP2				Archaea	COG2058
(RMR5) FcsdDRAFT_1000105	(RMR5) FcsdDRAFT_100010559	Alanyl-tRNA synthetase				Archaea	COG0013
(RMR5) FcsdDRAFT_1000105	(RMR5) FcsdDRAFT_10001056	Cytochrome b subunit of the bc complex				Archaea	COG1290
(RMR5) FcsdDRAFT_1000105	(RMR5) FcsdDRAFT_100010560	Leucyl-tRNA synthetase				Archaea	COG0495
(RMR5) FcsdDRAFT_1000105	(RMR5) FcsdDRAFT_100010561	Leucyl-tRNA synthetase				Archaea	COG0495
(RMR5) FcsdDRAFT_1000105	(RMR5) FcsdDRAFT_100010563	Archaea-specific editing domain of threonyl-tRNA synthetase				Archaea	pfam08915
(RMR5) FcsdDRAFT_1000105	(RMR5) FcsdDRAFT_100010567	tRNA_Undet_???				Archaea	tRNA
(RMR5) FcsdDRAFT_1000105	(RMR5) FcsdDRAFT_100010571	Glycine cleavage system protein P (pyridoxal-binding), N-terminal domain				Archaea	COG0403
(RMR5) FcsdDRAFT_1000105	(RMR5) FcsdDRAFT_100010574	2-methylthioadenine synthetase				Archaea	COG0621
(RMR5) FcsdDRAFT_1000105	(RMR5) FcsdDRAFT_100010575	2-methylthioadenine synthetase				Archaea	COG0621
(RMR5) FcsdDRAFT_1000105	(RMR5) FcsdDRAFT_100010576	Predicted metal-dependent phosphoesterases (PHP family)				Archaea	COG0613
(RMR5) FcsdDRAFT_1000105	(RMR5) FcsdDRAFT_100010577	Methionyl-tRNA synthetase				Archaea	COG0143
(RMR5) FcsdDRAFT_1000105	(RMR5) FcsdDRAFT_100010578	Asparagine synthase (glutamine-hydrolyzing)				Archaea	COG0367
(RMR5) FcsdDRAFT_1000105	(RMR5) FcsdDRAFT_100010579	Adenylosuccinate lyase				Archaea	COG0015
(RMR5) FcsdDRAFT_1000105	(RMR5) FcsdDRAFT_10001058	tRNA_Pro_TGG				Archaea	tRNA
(RMR5) FcsdDRAFT_1000105	(RMR5) FcsdDRAFT_100010580	Adenylosuccinate lyase				Archaea	COG0015
(RMR5) FcsdDRAFT_1000105	(RMR5) FcsdDRAFT_100010583	Superfamily II helicase				Archaea	COG1204
(RMR5) FcsdDRAFT_1000105	(RMR5) FcsdDRAFT_100010584	Predicted ATPase involved in replication control, Cdc46/Mcm family				Archaea	COG1241
(RMR5) FcsdDRAFT_1000105	(RMR5) FcsdDRAFT_100010585	Predicted ATPase involved in replication control, Cdc46/Mcm family				Archaea	COG1241
(RMR5) FcsdDRAFT_1000105	(RMR5) FcsdDRAFT_100010588	ATPase involved in DNA replication				Archaea	COG0470
(RMR5) FcsdDRAFT_1000105	(RMR5) FcsdDRAFT_100010589	ATPase related to the helicase subunit of the Holliday junction resolvase				Archaea	COG2256
(RMR5) FcsdDRAFT_1000105	(RMR5) FcsdDRAFT_10001059	Predicted transcription factor, homolog of eukaryotic MBF1				Archaea	COG1813
(RMR5) FcsdDRAFT_1000108	(RMR5) FcsdDRAFT_100010814	Isocitrate/isopropylmalate dehydrogenase				Archaea	COG0473
(RMR5) FcsdDRAFT_1000108	(RMR5) FcsdDRAFT_100010815	Citrate synthase				Archaea	COG0372
(RMR5) FcsdDRAFT_1000108	(RMR5) FcsdDRAFT_100010816	Malate/lactate dehydrogenases				Archaea	COG0039
(RMR5) FcsdDRAFT_1000108	(RMR5) FcsdDRAFT_100010817	Uncharacterized conserved protein				Archaea	COG1556
(RMR5) FcsdDRAFT_1000108	(RMR5) FcsdDRAFT_100010820	Uncharacterized conserved protein containing a ferredoxin-like domain - COG1139				Archaea	COG1139
(RMR5) FcsdDRAFT_1000108	(RMR5) FcsdDRAFT_100010821	Predicted membrane protein				Archaea	COG4720
(RMR5) FcsdDRAFT_1000108	(RMR5) FcsdDRAFT_100010822	Predicted Zn-dependent hydrolases of the beta-lactamase fold - COG2220				Archaea	COG2220
(RMR5) FcsdDRAFT_1000108	(RMR5) FcsdDRAFT_100010825	Molybdenum cofactor biosynthesis enzyme				Archaea	COG2896
(RMR5) FcsdDRAFT_1000108	(RMR5) FcsdDRAFT_100010827	Molybdopterin biosynthesis enzyme				Archaea	COG0303
(RMR5) FcsdDRAFT_1000108	(RMR5) FcsdDRAFT_100010828	Molybdopterin biosynthesis enzyme				Archaea	COG0303
(RMR5) FcsdDRAFT_1000108	(RMR5) FcsdDRAFT_100010831	Carbamate kinase				Archaea	COG0549
(RMR5) FcsdDRAFT_1000108	(RMR5) FcsdDRAFT_100010833	Predicted ATPase of the PP-loop superfamily implicated in cell cycle control - COG0037				Archaea	COG0037
(RMR5) FcsdDRAFT_1000108	(RMR5) FcsdDRAFT_100010834	Aldo/keto reductases, related to diketogulonate reductase				Archaea	COG0656
(RMR5) FcsdDRAFT_1000108	(RMR5) FcsdDRAFT_100010835	DNA-binding protein, stimulates sugar fermentation				Archaea	COG1489
(RMR5) FcsdDRAFT_1000108	(RMR5) FcsdDRAFT_100010836	NAD dependent epimerase/dehydratase family				Archaea	pfam01370
(RMR5) FcsdDRAFT_1000108	(RMR5) FcsdDRAFT_100010837	Zn-dependent carboxypeptidase				Archaea	COG2317
(RMR5) FcsdDRAFT_1000108	(RMR5) FcsdDRAFT_100010838	Uncharacterized protein conserved in archaea				Archaea	COG1817
(RMR5) FcsdDRAFT_1000108	(RMR5) FcsdDRAFT_100010839	Uncharacterized protein conserved in archaea (DUF2258)				Archaea	pfam10015
(RMR5) FcsdDRAFT_1000108	(RMR5) FcsdDRAFT_10001084	Predicted signal-transduction protein containing cAMP-binding and CBS domains				Archaea	COG2905
(RMR5) FcsdDRAFT_1000108	(RMR5) FcsdDRAFT_100010841	Uncharacterized membrane protein				Archaea	COG1814
(RMR5) FcsdDRAFT_1000108	(RMR5) FcsdDRAFT_100010842	Enoyl-CoA hydratase/carnithine racemase				Archaea	COG1024
(RMR5) FcsdDRAFT_1000108	(RMR5) FcsdDRAFT_100010843	Methyltransferase domain				Archaea	pfam08241
(RMR5) FcsdDRAFT_1000108	(RMR5) FcsdDRAFT_100010844	Molybdopterin converting factor, small subunit				Archaea	COG1977
(RMR5) FcsdDRAFT_1000108	(RMR5) FcsdDRAFT_100010845	Molybdopterin converting factor, large subunit				Archaea	COG0314
(RMR5) FcsdDRAFT_1000108	(RMR5) FcsdDRAFT_10001085	Diadenosine tetraphosphate (Ap4A) hydrolase and other HIT family hydrolases				Archaea	COG0537
(RMR5) FcsdDRAFT_1000108	(RMR5) FcsdDRAFT_10001086	Sec-independent protein secretion pathway components				Archaea	COG1826
(RMR5) FcsdDRAFT_1000108	(RMR5) FcsdDRAFT_10001087	Sec-independent protein secretion pathway component TatC				Archaea	COG0805
(RMR5) FcsdDRAFT_1000110	(RMR5) FcsdDRAFT_10001101	Ribosomal protein S11				Archaea	COG0100
(RMR5) FcsdDRAFT_1000110	(RMR5) FcsdDRAFT_100011013	Uncharacterized copper-binding protein				Archaea	COG4454
(RMR5) FcsdDRAFT_1000110	(RMR5) FcsdDRAFT_100011015	Heme/copper-type cytochrome/quinol oxidases, subunit 1				Archaea	COG0843
(RMR5) FcsdDRAFT_1000110	(RMR5) FcsdDRAFT_100011016	Heme/copper-type cytochrome/quinol oxidases, subunit 2				Archaea	COG1622
(RMR5) FcsdDRAFT_1000110	(RMR5) FcsdDRAFT_100011017	Uncharacterized conserved protein - COG1371				Archaea	COG1371
(RMR5) FcsdDRAFT_1000110	(RMR5) FcsdDRAFT_100011018	Ribosomal protein S10				Archaea	COG0051
(RMR5) FcsdDRAFT_1000110	(RMR5) FcsdDRAFT_100011019	Translation elongation factor EF-1alpha (GTPase)				Archaea	COG5256
(RMR5) FcsdDRAFT_1000110	(RMR5) FcsdDRAFT_10001102	Ribosomal protein S4 and related proteins				Archaea	COG0522
(RMR5) FcsdDRAFT_1000110	(RMR5) FcsdDRAFT_100011020	Translation elongation factor EF-1alpha (GTPase)				Archaea	COG5256
(RMR5) FcsdDRAFT_1000110	(RMR5) FcsdDRAFT_100011021	Ribosomal protein S7				Archaea	COG0049
(RMR5) FcsdDRAFT_1000110	(RMR5) FcsdDRAFT_100011022	Ribosomal protein S12				Archaea	COG0048
(RMR5) FcsdDRAFT_1000110	(RMR5) FcsdDRAFT_10001103	Ribosomal protein S13				Archaea	COG0099
(RMR5) FcsdDRAFT_1000110	(RMR5) FcsdDRAFT_10001104	Glucosamine 6-phosphate synthetase, contains amidotransferase and phosphosugar isomerase domains				Archaea	COG0449
(RMR5) FcsdDRAFT_1000110	(RMR5) FcsdDRAFT_10001105	Glucosamine 6-phosphate synthetase, contains amidotransferase and phosphosugar isomerase domains				Archaea	COG0449
(RMR5) FcsdDRAFT_1000110	(RMR5) FcsdDRAFT_10001106	Glucosamine 6-phosphate synthetase, contains amidotransferase and phosphosugar isomerase domains				Archaea	COG0449
(RMR5) FcsdDRAFT_1000110	(RMR5) FcsdDRAFT_10001108	UDP-N-acetylmuramyl pentapeptide phosphotransferase/UDP-N-acetylglucosamine-1-phosphate transferase				Archaea	COG0472
(RMR5) FcsdDRAFT_1000110	(RMR5) FcsdDRAFT_10001109	tRNA_Undet_???				Archaea	tRNA
(RMR5) FcsdDRAFT_1000126	(RMR5) FcsdDRAFT_10001261	Arginyl-tRNA synthetase				Archaea	COG0018
(RMR5) FcsdDRAFT_1000126	(RMR5) FcsdDRAFT_100012613	Type IV secretory pathway, VirB11 components, and related ATPases involved in archaeal flagella biosynthesis				Archaea	COG0630
(RMR5) FcsdDRAFT_1000126	(RMR5) FcsdDRAFT_100012616	tRNA_Arg_GCG				Archaea	tRNA
(RMR5) FcsdDRAFT_1000126	(RMR5) FcsdDRAFT_100012618	Lysyl-tRNA synthetase (class I)				Archaea	COG1384
(RMR5) FcsdDRAFT_1000126	(RMR5) FcsdDRAFT_100012619	Lysyl-tRNA synthetase (class I)				Archaea	COG1384
(RMR5) FcsdDRAFT_1000126	(RMR5) FcsdDRAFT_100012620	Lysyl-tRNA synthetase (class I)				Archaea	COG1384
(RMR5) FcsdDRAFT_1000126	(RMR5) FcsdDRAFT_100012623	Prolyl-tRNA synthetase, C-terminal				Archaea	pfam09180
(RMR5) FcsdDRAFT_1000126	(RMR5) FcsdDRAFT_100012624	Prolyl-tRNA synthetase				Archaea	COG0442
(RMR5) FcsdDRAFT_1000126	(RMR5) FcsdDRAFT_100012625	Predicted sugar kinase - COG0063				Archaea	COG0063
(RMR5) FcsdDRAFT_1000126	(RMR5) FcsdDRAFT_100012626	Uncharacterized conserved protein - COG1801				Archaea	COG1801
(RMR5) FcsdDRAFT_1000126	(RMR5) FcsdDRAFT_100012629	Ribosomal protein S26				Archaea	COG4830
(RMR5) FcsdDRAFT_1000126	(RMR5) FcsdDRAFT_10001263	DALR anticodon binding domain				Archaea	pfam05746
(RMR5) FcsdDRAFT_1000126	(RMR5) FcsdDRAFT_100012630	Predicted transcriptional regulator - COG1709				Archaea	COG1709
(RMR5) FcsdDRAFT_1000126	(RMR5) FcsdDRAFT_100012631	Predicted membrane protein - COG1836				Archaea	COG1836
(RMR5) FcsdDRAFT_1000126	(RMR5) FcsdDRAFT_100012632	Orotate phosphoribosyltransferase				Archaea	COG0461
(RMR5) FcsdDRAFT_1000126	(RMR5) FcsdDRAFT_100012633	Glyceraldehyde-3-phosphate dehydrogenase/erythrose-4-phosphate dehydrogenase				Archaea	COG0057
(RMR5) FcsdDRAFT_1000126	(RMR5) FcsdDRAFT_100012635	Predicted transcriptional regulator - COG3432				Archaea	COG3432
(RMR5) FcsdDRAFT_1000126	(RMR5) FcsdDRAFT_100012637	Geranylgeranyl pyrophosphate synthase				Archaea	COG0142
(RMR5) FcsdDRAFT_1000126	(RMR5) FcsdDRAFT_10001264	Site-specific DNA methylase				Archaea	COG0270
(RMR5) FcsdDRAFT_1000126	(RMR5) FcsdDRAFT_100012640	Uncharacterized conserved protein				Archaea	COG3199
(RMR5) FcsdDRAFT_1000126	(RMR5) FcsdDRAFT_100012641	tRNA_Arg_CCT				Archaea	tRNA
(RMR5) FcsdDRAFT_1000126	(RMR5) FcsdDRAFT_100012644	Phosphoglycerate dehydrogenase and related dehydrogenases				Archaea	COG0111
(RMR5) FcsdDRAFT_1000126	(RMR5) FcsdDRAFT_100012645	Phosphoglycerate dehydrogenase and related dehydrogenases				Archaea	COG0111
(RMR5) FcsdDRAFT_1000126	(RMR5) FcsdDRAFT_100012646	Predicted hydrolase (metallo-beta-lactamase superfamily) - COG2248				Archaea	COG2248
(RMR5) FcsdDRAFT_1000126	(RMR5) FcsdDRAFT_100012648	RecF/RecN/SMC N terminal domain				Archaea	pfam02463
(RMR5) FcsdDRAFT_1000126	(RMR5) FcsdDRAFT_10001265	RecB-family nuclease				Archaea	COG4080
(RMR5) FcsdDRAFT_1000126	(RMR5) FcsdDRAFT_100012653	Lhr-like helicases				Archaea	COG1201
(RMR5) FcsdDRAFT_1000126	(RMR5) FcsdDRAFT_100012654	Uncharacterized protein conserved in archaea				Archaea	COG1888
(RMR5) FcsdDRAFT_1000126	(RMR5) FcsdDRAFT_100012655	Uncharacterized membrane protein				Archaea	COG1814
(RMR5) FcsdDRAFT_1000126	(RMR5) FcsdDRAFT_100012656	Glutamate dehydrogenase/leucine dehydrogenase				Archaea	COG0334
(RMR5) FcsdDRAFT_1000126	(RMR5) FcsdDRAFT_100012657	Glutamate dehydrogenase/leucine dehydrogenase				Archaea	COG0334
(RMR5) FcsdDRAFT_1000126	(RMR5) FcsdDRAFT_100012658	Predicted transcriptional regulators - COG1378				Archaea	COG1378
(RMR5) FcsdDRAFT_1000126	(RMR5) FcsdDRAFT_10001266	Uncharacterized conserved protein				Archaea	COG1415
(RMR5) FcsdDRAFT_1000126	(RMR5) FcsdDRAFT_100012660	3-phosphoglycerate kinase				Archaea	COG0126
(RMR5) FcsdDRAFT_1000126	(RMR5) FcsdDRAFT_100012661	Trm112p-like protein				Archaea	pfam03966
(RMR5) FcsdDRAFT_1000126	(RMR5) FcsdDRAFT_100012662	CAAX amino terminal protease family				Archaea	pfam02517
(RMR5) FcsdDRAFT_1000126	(RMR5) FcsdDRAFT_100012663	Translation initiation factor 1 (eIF-1/SUI1) and related proteins				Archaea	COG0023
(RMR5) FcsdDRAFT_1000126	(RMR5) FcsdDRAFT_100012664	Predicted methyltransferase				Archaea	COG2520
(RMR5) FcsdDRAFT_1000126	(RMR5) FcsdDRAFT_100012668	DNA polymerase elongation subunit (family B)				Archaea	COG0417
(RMR5) FcsdDRAFT_1000126	(RMR5) FcsdDRAFT_100012669	DNA polymerase elongation subunit (family B)				Archaea	COG0417
(RMR5) FcsdDRAFT_1000126	(RMR5) FcsdDRAFT_10001267	Uncharacterized conserved protein				Archaea	COG1415
(RMR5) FcsdDRAFT_1000126	(RMR5) FcsdDRAFT_100012672	DNA ligase N terminus				Archaea	pfam04675
(RMR5) FcsdDRAFT_1000126	(RMR5) FcsdDRAFT_100012673	ATP dependent DNA ligase domain				Archaea	pfam01068
(RMR5) FcsdDRAFT_1000126	(RMR5) FcsdDRAFT_100012674	ATP dependent DNA ligase C terminal region				Archaea	pfam04679
(RMR5) FcsdDRAFT_1000126	(RMR5) FcsdDRAFT_100012676	Tyrosyl-tRNA synthetase				Archaea	COG0162
(RMR5) FcsdDRAFT_1000126	(RMR5) FcsdDRAFT_100012677	Predicted acid phosphatase				Archaea	COG0496
(RMR5) FcsdDRAFT_1000126	(RMR5) FcsdDRAFT_100012679	ABC-type multidrug transport system, ATPase component				Archaea	COG1131
(RMR5) FcsdDRAFT_1000126	(RMR5) FcsdDRAFT_100012680	ABC-type polysaccharide/polyol phosphate export systems, permease component				Archaea	COG1682
(RMR5) FcsdDRAFT_1000126	(RMR5) FcsdDRAFT_100012683	Predicted phosphoesterase - COG0622				Archaea	COG0622
(RMR5) FcsdDRAFT_1000126	(RMR5) FcsdDRAFT_100012684	Holliday junction resolvase - archaeal type				Archaea	COG1591
(RMR5) FcsdDRAFT_1000126	(RMR5) FcsdDRAFT_100012687	Glycyl-tRNA synthetase (class II)				Archaea	COG0423
(RMR5) FcsdDRAFT_1000126	(RMR5) FcsdDRAFT_100012689	Uncharacterized conserved protein - COG1628				Archaea	COG1628
(RMR5) FcsdDRAFT_1000126	(RMR5) FcsdDRAFT_100012691	Predicted membrane-associated Zn-dependent proteases 1				Archaea	COG0750
(RMR5) FcsdDRAFT_1000126	(RMR5) FcsdDRAFT_100012692	Acetyltransferases				Archaea	COG0456
(RMR5) FcsdDRAFT_1000134	(RMR5) FcsdDRAFT_10001341	Triosephosphate isomerase				Archaea	COG0149
(RMR5) FcsdDRAFT_1000134	(RMR5) FcsdDRAFT_100013412	Uncharacterized protein conserved in archaea				Archaea	COG1673
(RMR5) FcsdDRAFT_1000134	(RMR5) FcsdDRAFT_10001342	Acetyltransferase (GNAT) family				Archaea	pfam00583
(RMR5) FcsdDRAFT_1000182	(RMR5) FcsdDRAFT_10001821	Predicted DNA-binding protein with PD1-like DNA-binding motif				Archaea	COG1661
(RMR5) FcsdDRAFT_1000182	(RMR5) FcsdDRAFT_100018211	Phosphatidylglycerophosphate synthase				Archaea	COG0558
(RMR5) FcsdDRAFT_1000182	(RMR5) FcsdDRAFT_100018214	tRNA_Leu_TAG				Archaea	tRNA
(RMR5) FcsdDRAFT_1000182	(RMR5) FcsdDRAFT_100018215	Uncharacterized conserved protein - COG4274				Archaea	COG4274
(RMR5) FcsdDRAFT_1000182	(RMR5) FcsdDRAFT_100018216	ADP-ribose pyrophosphatase				Archaea	COG1051
(RMR5) FcsdDRAFT_1000182	(RMR5) FcsdDRAFT_100018217	Cell division protein 48 (CDC48), N-terminal domain				Archaea	pfam02359
(RMR5) FcsdDRAFT_1000182	(RMR5) FcsdDRAFT_100018218	ATPases of the AAA class				Archaea	COG0464
(RMR5) FcsdDRAFT_1000182	(RMR5) FcsdDRAFT_100018219	S-adenosylhomocysteine hydrolase				Archaea	COG0499
(RMR5) FcsdDRAFT_1000182	(RMR5) FcsdDRAFT_10001822	Uncharacterized membrane protein (homolog of Drosophila rhomboid)				Archaea	COG0705
(RMR5) FcsdDRAFT_1000182	(RMR5) FcsdDRAFT_100018220	Cytosine deaminase and related metal-dependent hydrolases				Archaea	COG0402
(RMR5) FcsdDRAFT_1000182	(RMR5) FcsdDRAFT_100018221	Cytosine deaminase and related metal-dependent hydrolases				Archaea	COG0402
(RMR5) FcsdDRAFT_1000182	(RMR5) FcsdDRAFT_100018223	Purine nucleoside phosphorylase				Archaea	COG0005
(RMR5) FcsdDRAFT_1000182	(RMR5) FcsdDRAFT_100018224	Translation initiation factor 2, beta subunit (eIF-2beta)/eIF-5 N-terminal domain				Archaea	COG1601
(RMR5) FcsdDRAFT_1000182	(RMR5) FcsdDRAFT_100018226	Translation initiation factor 1 (IF-1)				Archaea	COG0361
(RMR5) FcsdDRAFT_1000182	(RMR5) FcsdDRAFT_100018228	Serine/threonine protein kinase involved in cell cycle control				Archaea	COG1718
(RMR5) FcsdDRAFT_1000182	(RMR5) FcsdDRAFT_100018229	KH domain				Archaea	pfam00013
(RMR5) FcsdDRAFT_1000182	(RMR5) FcsdDRAFT_100018230	DNA topoisomerase VI, subunit B				Archaea	COG1389
(RMR5) FcsdDRAFT_1000182	(RMR5) FcsdDRAFT_100018231	DNA topoisomerase VI, subunit B				Archaea	COG1389
(RMR5) FcsdDRAFT_1000182	(RMR5) FcsdDRAFT_100018232	Protein of unknown function C-terminus (DUF2399)				Archaea	pfam09664
(RMR5) FcsdDRAFT_1000182	(RMR5) FcsdDRAFT_100018233	DNA topoisomerase VI, subunit A				Archaea	COG1697
(RMR5) FcsdDRAFT_1000182	(RMR5) FcsdDRAFT_100018235	tRNA_Asn_GTT				Archaea	tRNA
(RMR5) FcsdDRAFT_1000182	(RMR5) FcsdDRAFT_100018238	Domain of unknown function (DUF1917)				Archaea	pfam08939
(RMR5) FcsdDRAFT_1000182	(RMR5) FcsdDRAFT_100018239	FAD dependent oxidoreductase				Archaea	pfam01266
(RMR5) FcsdDRAFT_1000182	(RMR5) FcsdDRAFT_100018240	tRNA_Glu_TTC				Archaea	tRNA
(RMR5) FcsdDRAFT_1000182	(RMR5) FcsdDRAFT_100018241	Archaeal adenylate kinase				Archaea	COG2019
(RMR5) FcsdDRAFT_1000182	(RMR5) FcsdDRAFT_100018242	Uncharacterized membrane-associated protein				Archaea	COG0586
(RMR5) FcsdDRAFT_1000182	(RMR5) FcsdDRAFT_100018245	Uncharacterized conserved protein				Archaea	COG1756
(RMR5) FcsdDRAFT_1000182	(RMR5) FcsdDRAFT_100018247	Rhodanese-related sulfurtransferase				Archaea	COG2897
(RMR5) FcsdDRAFT_1000182	(RMR5) FcsdDRAFT_100018249	TOBE domain				Archaea	pfam08402
(RMR5) FcsdDRAFT_1000182	(RMR5) FcsdDRAFT_10001825	KaiC				Archaea	pfam06745
(RMR5) FcsdDRAFT_1000182	(RMR5) FcsdDRAFT_100018250	ABC-type sugar transport systems, ATPase components				Archaea	COG3839
(RMR5) FcsdDRAFT_1000182	(RMR5) FcsdDRAFT_100018252	Cysteinyl-tRNA synthetase				Archaea	COG0215
(RMR5) FcsdDRAFT_1000182	(RMR5) FcsdDRAFT_100018253	Deoxyhypusine synthase				Archaea	COG1899
(RMR5) FcsdDRAFT_1000182	(RMR5) FcsdDRAFT_100018254	Deoxyhypusine synthase				Archaea	COG1899
(RMR5) FcsdDRAFT_1000182	(RMR5) FcsdDRAFT_10001827	Nucleotide-binding protein implicated in inhibition of septum formation				Archaea	COG0424
(RMR5) FcsdDRAFT_1000182	(RMR5) FcsdDRAFT_10001828	Ribose 5-phosphate isomerase RpiB				Archaea	COG0698
(RMR5) FcsdDRAFT_1000182	(RMR5) FcsdDRAFT_10001829	Orotidine 5'-phosphate decarboxylase / HUMPS family				Archaea	pfam00215
(RMR5) FcsdDRAFT_1000188	(RMR5) FcsdDRAFT_10001881	McrBC 5-methylcytosine restriction system component				Archaea	pfam10117
(RMR5) FcsdDRAFT_1000188	(RMR5) FcsdDRAFT_100018812	16S rRNA. Archaeal SSU				Archaea	rRNA_16S
(RMR5) FcsdDRAFT_1000188	(RMR5) FcsdDRAFT_100018818	Predicted nucleic acid-binding protein, contains PIN domain - COG1848				Archaea	COG1848
(RMR5) FcsdDRAFT_1000188	(RMR5) FcsdDRAFT_100018820	tRNA_Met_CAT				Archaea	tRNA
(RMR5) FcsdDRAFT_1000188	(RMR5) FcsdDRAFT_100018821	Uncharacterized conserved protein				Archaea	COG1986
(RMR5) FcsdDRAFT_1000188	(RMR5) FcsdDRAFT_100018822	Uncharacterized conserved protein				Archaea	COG1986
(RMR5) FcsdDRAFT_1000188	(RMR5) FcsdDRAFT_100018824	Cobalt transport protein				Archaea	pfam02361
(RMR5) FcsdDRAFT_1000188	(RMR5) FcsdDRAFT_100018825	ABC-type cobalt transport system, ATPase component				Archaea	COG1122
(RMR5) FcsdDRAFT_1000188	(RMR5) FcsdDRAFT_100018826	ABC-type cobalt transport system, ATPase component				Archaea	COG1122
(RMR5) FcsdDRAFT_1000188	(RMR5) FcsdDRAFT_100018829	Prefoldin, chaperonin cofactor				Archaea	COG1382
(RMR5) FcsdDRAFT_1000188	(RMR5) FcsdDRAFT_10001883	AAA domain (dynein-related subfamily)				Archaea	pfam07728
(RMR5) FcsdDRAFT_1000188	(RMR5) FcsdDRAFT_100018831	Predicted exosome subunit/U3 small nucleolar ribonucleoprotein (snoRNP) component, contains IMP4 domain				Archaea	COG2136
(RMR5) FcsdDRAFT_1000188	(RMR5) FcsdDRAFT_100018832	Ribosomal protein L37AE/L43A				Archaea	COG1997
(RMR5) FcsdDRAFT_1000188	(RMR5) FcsdDRAFT_100018833	RNase PH-related exoribonuclease				Archaea	COG2123
(RMR5) FcsdDRAFT_1000188	(RMR5) FcsdDRAFT_100018834	RNase PH				Archaea	COG0689
(RMR5) FcsdDRAFT_1000188	(RMR5) FcsdDRAFT_100018835	RNA-binding protein Rrp4 and related proteins (contain S1 domain and KH domain)				Archaea	COG1097
(RMR5) FcsdDRAFT_1000188	(RMR5) FcsdDRAFT_100018836	Predicted exosome subunit - COG1500				Archaea	COG1500
(RMR5) FcsdDRAFT_1000188	(RMR5) FcsdDRAFT_100018837	20S proteasome, alpha and beta subunits				Archaea	COG0638
(RMR5) FcsdDRAFT_1000188	(RMR5) FcsdDRAFT_100018839	Predicted exosome subunit - COG1325				Archaea	COG1325
(RMR5) FcsdDRAFT_1000188	(RMR5) FcsdDRAFT_100018840	Metal-dependent proteases with possible chaperone activity				Archaea	COG0533
(RMR5) FcsdDRAFT_1000188	(RMR5) FcsdDRAFT_100018841	Mn2+dependent serine/threonine protein kinase				Archaea	COG3642
(RMR5) FcsdDRAFT_1000188	(RMR5) FcsdDRAFT_100018842	Xanthosine triphosphate pyrophosphatase				Archaea	COG0127
(RMR5) FcsdDRAFT_1000188	(RMR5) FcsdDRAFT_100018843	Ribosomal protein S15P/S13E				Archaea	COG0184
(RMR5) FcsdDRAFT_1000188	(RMR5) FcsdDRAFT_100018844	Single-stranded DNA-specific exonuclease				Archaea	COG0608
(RMR5) FcsdDRAFT_1000188	(RMR5) FcsdDRAFT_100018846	Ribosomal protein S3AE				Archaea	COG1890
(RMR5) FcsdDRAFT_1000188	(RMR5) FcsdDRAFT_100018847	TGS domain				Archaea	pfam02824
(RMR5) FcsdDRAFT_1000188	(RMR5) FcsdDRAFT_100018848	GTPase of unknown function				Archaea	pfam01926
(RMR5) FcsdDRAFT_1000188	(RMR5) FcsdDRAFT_100018849	Ribosomal protein L15E				Archaea	COG1632
(RMR5) FcsdDRAFT_1000188	(RMR5) FcsdDRAFT_10001885	Valyl-tRNA synthetase				Archaea	COG0525
(RMR5) FcsdDRAFT_1000188	(RMR5) FcsdDRAFT_100018851	Uncharacterized conserved protein - COG1990				Archaea	COG1990
(RMR5) FcsdDRAFT_1000188	(RMR5) FcsdDRAFT_100018854	Translation elongation factor EF-1beta				Archaea	COG2092
(RMR5) FcsdDRAFT_1000188	(RMR5) FcsdDRAFT_100018855	ATP-dependent 26S proteasome regulatory subunit				Archaea	COG1222
(RMR5) FcsdDRAFT_1000188	(RMR5) FcsdDRAFT_100018856	ATP-dependent 26S proteasome regulatory subunit				Archaea	COG1222
(RMR5) FcsdDRAFT_1000188	(RMR5) FcsdDRAFT_100018858	XPG N-terminal domain				Archaea	pfam00752
(RMR5) FcsdDRAFT_1000188	(RMR5) FcsdDRAFT_10001886	tRNA_Tyr_GTA				Archaea	tRNA
(RMR5) FcsdDRAFT_1000188	(RMR5) FcsdDRAFT_10001887	Peptide chain release factor 1 (eRF1)				Archaea	COG1503
(RMR5) FcsdDRAFT_1000188	(RMR5) FcsdDRAFT_10001888	Uridylate kinase				Archaea	COG0528
(RMR5) FcsdDRAFT_1000234	(RMR5) FcsdDRAFT_100023411	Multiple antibiotic transporter				Archaea	COG2095
(RMR5) FcsdDRAFT_1000234	(RMR5) FcsdDRAFT_100023413	Heme/copper-type cytochrome/quinol oxidases, subunit 2				Archaea	COG1622
(RMR5) FcsdDRAFT_1000234	(RMR5) FcsdDRAFT_100023414	Heme/copper-type cytochrome/quinol oxidases, subunit 1				Archaea	COG0843
(RMR5) FcsdDRAFT_1000234	(RMR5) FcsdDRAFT_100023416	Heme/copper-type cytochrome/quinol oxidases, subunit 1				Archaea	COG0843
(RMR5) FcsdDRAFT_1000234	(RMR5) FcsdDRAFT_100023417	Predicted DNA binding protein - COG3413				Archaea	COG3413
(RMR5) FcsdDRAFT_1000234	(RMR5) FcsdDRAFT_100023419	ABC-type polysaccharide/polyol phosphate export systems, permease component				Archaea	COG1682
(RMR5) FcsdDRAFT_1000234	(RMR5) FcsdDRAFT_100023421	ABC-type multidrug transport system, ATPase component				Archaea	COG1131
(RMR5) FcsdDRAFT_1000234	(RMR5) FcsdDRAFT_100023422	Uncharacterized conserved protein				Archaea	COG1478
(RMR5) FcsdDRAFT_1000234	(RMR5) FcsdDRAFT_100023423	Dehydrogenases (flavoproteins)				Archaea	COG0644
(RMR5) FcsdDRAFT_1000234	(RMR5) FcsdDRAFT_100023425	Electron transfer flavoprotein, beta subunit				Archaea	COG2086
(RMR5) FcsdDRAFT_1000234	(RMR5) FcsdDRAFT_100023426	Electron transfer flavoprotein domain				Archaea	pfam01012
(RMR5) FcsdDRAFT_1000234	(RMR5) FcsdDRAFT_100023427	Electron transfer flavoprotein, alpha subunit				Archaea	COG2025
(RMR5) FcsdDRAFT_1000234	(RMR5) FcsdDRAFT_10002343	Acetyl-CoA acetyltransferase				Archaea	COG0183
(RMR5) FcsdDRAFT_1000234	(RMR5) FcsdDRAFT_100023430	Uncharacterized conserved protein - COG2430				Archaea	COG2430
(RMR5) FcsdDRAFT_1000234	(RMR5) FcsdDRAFT_100023431	Small-conductance mechanosensitive channel				Archaea	COG0668
(RMR5) FcsdDRAFT_1000234	(RMR5) FcsdDRAFT_100023432	Uncharacterized protein conserved in bacteria				Archaea	COG2847
(RMR5) FcsdDRAFT_1000234	(RMR5) FcsdDRAFT_100023433	FAD/FMN-containing dehydrogenases				Archaea	COG0277
(RMR5) FcsdDRAFT_1000234	(RMR5) FcsdDRAFT_100023439	Highly conserved protein containing a thioredoxin domain				Archaea	COG1331
(RMR5) FcsdDRAFT_1000234	(RMR5) FcsdDRAFT_10002344	Predicted nucleic-acid-binding protein containing a Zn-ribbon - COG1545				Archaea	COG1545
(RMR5) FcsdDRAFT_1000234	(RMR5) FcsdDRAFT_10002347	Heme/copper-type cytochrome/quinol oxidases, subunit 2				Archaea	COG1622
(RMR5) FcsdDRAFT_1000234	(RMR5) FcsdDRAFT_10002348	Beta-lactamase class C and other penicillin binding proteins				Archaea	COG1680
(RMR5) FcsdDRAFT_1000252	(RMR5) FcsdDRAFT_100025210	Deoxycytidine deaminase				Archaea	COG0717
(RMR5) FcsdDRAFT_1000252	(RMR5) FcsdDRAFT_100025212	Endonuclease V				Archaea	pfam04493
(RMR5) FcsdDRAFT_1000252	(RMR5) FcsdDRAFT_100025213	CTP synthase (UTP-ammonia lyase)				Archaea	COG0504
(RMR5) FcsdDRAFT_1000252	(RMR5) FcsdDRAFT_100025214	Molybdenum cofactor biosynthesis enzyme				Archaea	COG0315
(RMR5) FcsdDRAFT_1000252	(RMR5) FcsdDRAFT_100025215	Molybdopterin biosynthesis enzymes				Archaea	COG0521
(RMR5) FcsdDRAFT_1000252	(RMR5) FcsdDRAFT_100025217	Aldehyde:ferredoxin oxidoreductase				Archaea	COG2414
(RMR5) FcsdDRAFT_1000252	(RMR5) FcsdDRAFT_100025218	Aldehyde:ferredoxin oxidoreductase				Archaea	COG2414
(RMR5) FcsdDRAFT_1000252	(RMR5) FcsdDRAFT_100025220	Aminotransferase class-III				Archaea	pfam00202
(RMR5) FcsdDRAFT_1000252	(RMR5) FcsdDRAFT_100025223	Myo-inositol-1-phosphate synthase				Archaea	pfam07994
(RMR5) FcsdDRAFT_1000252	(RMR5) FcsdDRAFT_100025226	Uncharacterized protein conserved in archaea				Archaea	COG1701
(RMR5) FcsdDRAFT_1000252	(RMR5) FcsdDRAFT_100025227	Phosphopantothenoylcysteine synthetase/decarboxylase				Archaea	COG0452
(RMR5) FcsdDRAFT_1000252	(RMR5) FcsdDRAFT_10002523	Uncharacterized Fe-S protein PflX, homolog of pyruvate formate lyase activating proteins				Archaea	COG1313
(RMR5) FcsdDRAFT_1000252	(RMR5) FcsdDRAFT_100025230	Major Facilitator Superfamily				Archaea	pfam07690
(RMR5) FcsdDRAFT_1000252	(RMR5) FcsdDRAFT_100025231	Uncharacterized membrane protein				Archaea	COG1300
(RMR5) FcsdDRAFT_1000252	(RMR5) FcsdDRAFT_10002524	Thymidylate kinase				Archaea	COG0125
(RMR5) FcsdDRAFT_1000252	(RMR5) FcsdDRAFT_10002525	4-aminobutyrate aminotransferase and related aminotransferases				Archaea	COG0160
(RMR5) FcsdDRAFT_1000252	(RMR5) FcsdDRAFT_10002527	Amidases related to nicotinamidase				Archaea	COG1335
(RMR5) FcsdDRAFT_1000252	(RMR5) FcsdDRAFT_10002528	Aspartate/tyrosine/aromatic aminotransferase				Archaea	COG0436
(RMR5) FcsdDRAFT_1000252	(RMR5) FcsdDRAFT_10002529	Seryl-tRNA synthetase				Archaea	COG0172
(RMR5) FcsdDRAFT_1000267	(RMR5) FcsdDRAFT_100026710	Glutamine synthetase				Archaea	COG0174
(RMR5) FcsdDRAFT_1000267	(RMR5) FcsdDRAFT_100026712	Glutamine synthetase				Archaea	COG0174
(RMR5) FcsdDRAFT_1000267	(RMR5) FcsdDRAFT_10002672	Acyl-coenzyme A synthetases/AMP-(fatty) acid ligases				Archaea	COG0365
(RMR5) FcsdDRAFT_1000267	(RMR5) FcsdDRAFT_10002675	DNA polymerase elongation subunit (family B)				Archaea	COG0417
(RMR5) FcsdDRAFT_1000267	(RMR5) FcsdDRAFT_10002678	K transport systems, NAD-binding component				Archaea	COG0569
(RMR5) FcsdDRAFT_1000267	(RMR5) FcsdDRAFT_10002679	AIG2-like family				Archaea	pfam06094
(RMR5) FcsdDRAFT_1000354	(RMR5) FcsdDRAFT_10003541	NADPH-dependent glutamate synthase beta chain and related oxidoreductases				Archaea	COG0493
(RMR5) FcsdDRAFT_1000354	(RMR5) FcsdDRAFT_100035411	Tryptophanyl-tRNA synthetase				Archaea	COG0180
(RMR5) FcsdDRAFT_1000354	(RMR5) FcsdDRAFT_100035412	Predicted nucleotidyltransferase - COG1019				Archaea	COG1019
(RMR5) FcsdDRAFT_1000354	(RMR5) FcsdDRAFT_100035413	Methionine aminopeptidase				Archaea	COG0024
(RMR5) FcsdDRAFT_1000354	(RMR5) FcsdDRAFT_100035415	Uncharacterized protein conserved in archaea				Archaea	COG4046
(RMR5) FcsdDRAFT_1000354	(RMR5) FcsdDRAFT_100035416	Uncharacterized protein conserved in archaea				Archaea	COG4046
(RMR5) FcsdDRAFT_1000354	(RMR5) FcsdDRAFT_100035417	Preprotein translocase subunit Sec61beta				Archaea	COG4023
(RMR5) FcsdDRAFT_1000354	(RMR5) FcsdDRAFT_100035418	Predicted membrane protein - COG3356				Archaea	COG3356
(RMR5) FcsdDRAFT_1000354	(RMR5) FcsdDRAFT_100035419	Archaeal DNA-binding protein				Archaea	COG1581
(RMR5) FcsdDRAFT_1000354	(RMR5) FcsdDRAFT_10003542	tRNA_Ser_GCT				Archaea	tRNA
(RMR5) FcsdDRAFT_1000354	(RMR5) FcsdDRAFT_100035420	OB-fold nucleic acid binding domain				Archaea	pfam01336
(RMR5) FcsdDRAFT_1000354	(RMR5) FcsdDRAFT_100035422	5S rRNA. Archaeal TSU				Archaea	rRNA_5S
(RMR5) FcsdDRAFT_1000354	(RMR5) FcsdDRAFT_100035423	Uncharacterized conserved protein - COG1690				Archaea	COG1690
(RMR5) FcsdDRAFT_1000354	(RMR5) FcsdDRAFT_100035424	Deoxyribose-phosphate aldolase				Archaea	COG0274
(RMR5) FcsdDRAFT_1000354	(RMR5) FcsdDRAFT_100035425	Uncharacterized conserved protein - COG2106				Archaea	COG2106
(RMR5) FcsdDRAFT_1000354	(RMR5) FcsdDRAFT_100035426	Ribosomal protein L3				Archaea	COG0087
(RMR5) FcsdDRAFT_1000354	(RMR5) FcsdDRAFT_100035427	Ribosomal protein L4				Archaea	COG0088
(RMR5) FcsdDRAFT_1000354	(RMR5) FcsdDRAFT_100035428	Ribosomal protein L23				Archaea	COG0089
(RMR5) FcsdDRAFT_1000354	(RMR5) FcsdDRAFT_100035429	Ribosomal protein L2				Archaea	COG0090
(RMR5) FcsdDRAFT_1000354	(RMR5) FcsdDRAFT_10003543	tRNA_Val_TAC				Archaea	tRNA
(RMR5) FcsdDRAFT_1000354	(RMR5) FcsdDRAFT_100035430	Ribosomal protein L2				Archaea	COG0090
(RMR5) FcsdDRAFT_1000354	(RMR5) FcsdDRAFT_100035431	tRNA_Leu_GAG				Archaea	tRNA
(RMR5) FcsdDRAFT_1000354	(RMR5) FcsdDRAFT_100035433	tRNA_Undet_???				Archaea	tRNA
(RMR5) FcsdDRAFT_1000354	(RMR5) FcsdDRAFT_100035434	Ribosomal protein S19				Archaea	COG0185
(RMR5) FcsdDRAFT_1000354	(RMR5) FcsdDRAFT_100035435	Pyridine nucleotide-disulphide oxidoreductase				Archaea	pfam07992
(RMR5) FcsdDRAFT_1000354	(RMR5) FcsdDRAFT_100035438	Phosphoribosylpyrophosphate synthetase				Archaea	COG0462
(RMR5) FcsdDRAFT_1000354	(RMR5) FcsdDRAFT_10003548	Phenylalanyl-tRNA synthetase beta subunit				Archaea	COG0072
(RMR5) FcsdDRAFT_1000354	(RMR5) FcsdDRAFT_10003549	tRNA synthetases class II core domain (F)				Archaea	pfam01409
(RMR5) FcsdDRAFT_1000357	(RMR5) FcsdDRAFT_10003571	DNA polymerase II large subunit DP2				Archaea	pfam03833
(RMR5) FcsdDRAFT_1000357	(RMR5) FcsdDRAFT_100035710	Signal recognition particle GTPase				Archaea	COG0541
(RMR5) FcsdDRAFT_1000357	(RMR5) FcsdDRAFT_100035711	Signal recognition particle GTPase				Archaea	COG0552
(RMR5) FcsdDRAFT_1000357	(RMR5) FcsdDRAFT_100035712	Predicted prefoldin, molecular chaperone implicated in de novo protein folding - COG1730				Archaea	COG1730
(RMR5) FcsdDRAFT_1000357	(RMR5) FcsdDRAFT_100035713	Ribosomal L18ae/LX protein domain				Archaea	pfam01775
(RMR5) FcsdDRAFT_1000357	(RMR5) FcsdDRAFT_100035714	Translation initiation factor 6 (eIF-6)				Archaea	COG1976
(RMR5) FcsdDRAFT_1000357	(RMR5) FcsdDRAFT_100035715	Translation initiation factor 6 (eIF-6)				Archaea	COG1976
(RMR5) FcsdDRAFT_1000357	(RMR5) FcsdDRAFT_100035716	Ribosomal protein L31E				Archaea	COG2097
(RMR5) FcsdDRAFT_1000357	(RMR5) FcsdDRAFT_100035718	Ribosomal protein S19E (S16A)				Archaea	COG2238
(RMR5) FcsdDRAFT_1000357	(RMR5) FcsdDRAFT_100035719	Membrane protease subunits, stomatin/prohibitin homologs				Archaea	COG0330
(RMR5) FcsdDRAFT_1000357	(RMR5) FcsdDRAFT_10003572	DNA polymerase II large subunit DP2				Archaea	pfam03833
(RMR5) FcsdDRAFT_1000357	(RMR5) FcsdDRAFT_100035722	Small-conductance mechanosensitive channel				Archaea	COG3264
(RMR5) FcsdDRAFT_1000357	(RMR5) FcsdDRAFT_100035723	Uncharacterized protein conserved in archaea				Archaea	COG4027
(RMR5) FcsdDRAFT_1000357	(RMR5) FcsdDRAFT_10003573	Archaeal DNA polymerase II, large subunit				Archaea	COG1933
(RMR5) FcsdDRAFT_1000357	(RMR5) FcsdDRAFT_10003576	Predicted phosphate-binding enzymes, TIM-barrel fold				Archaea	COG1646
(RMR5) FcsdDRAFT_1000357	(RMR5) FcsdDRAFT_10003577	RNA 3'-terminal phosphate cyclase				Archaea	COG0430
(RMR5) FcsdDRAFT_1000371	(RMR5) FcsdDRAFT_10003711	Fibrillarin-like rRNA methylase				Archaea	COG1889
(RMR5) FcsdDRAFT_1000371	(RMR5) FcsdDRAFT_100037110	RecF/RecN/SMC N terminal domain				Archaea	pfam02463
(RMR5) FcsdDRAFT_1000371	(RMR5) FcsdDRAFT_100037112	Predicted transcriptional regulator containing the HTH domain - COG1386				Archaea	COG1386
(RMR5) FcsdDRAFT_1000371	(RMR5) FcsdDRAFT_100037113	Ribosomal protein S8E				Archaea	COG2007
(RMR5) FcsdDRAFT_1000371	(RMR5) FcsdDRAFT_100037114	Signal recognition particle 19 kDa protein				Archaea	COG1400
(RMR5) FcsdDRAFT_1000371	(RMR5) FcsdDRAFT_100037115	RNA-binding protein involved in rRNA processing				Archaea	COG3277
(RMR5) FcsdDRAFT_1000371	(RMR5) FcsdDRAFT_100037116	Transcription initiation factor TFIIIB, Brf1 subunit/Transcription initiation factor TFIIB				Archaea	COG1405
(RMR5) FcsdDRAFT_1000371	(RMR5) FcsdDRAFT_100037118	23S rRNA methylase				Archaea	COG0293
(RMR5) FcsdDRAFT_1000371	(RMR5) FcsdDRAFT_100037119	N2,N2-dimethylguanosine tRNA methyltransferase				Archaea	COG1867
(RMR5) FcsdDRAFT_1000371	(RMR5) FcsdDRAFT_100037120	Predicted nucleotide kinase - COG1618				Archaea	COG1618
(RMR5) FcsdDRAFT_1000371	(RMR5) FcsdDRAFT_100037121	Ribonuclease HII				Archaea	COG0164
(RMR5) FcsdDRAFT_1000371	(RMR5) FcsdDRAFT_10003714	Predicted signal-transduction protein containing cAMP-binding and CBS domains				Archaea	COG2905
(RMR5) FcsdDRAFT_1000371	(RMR5) FcsdDRAFT_10003715	Predicted transcriptional regulator, contains C-terminal CBS domains				Archaea	COG2524
(RMR5) FcsdDRAFT_1000371	(RMR5) FcsdDRAFT_10003716	Uncharacterized conserved protein - COG1656				Archaea	COG1656
(RMR5) FcsdDRAFT_1000371	(RMR5) FcsdDRAFT_10003717	RecF/RecN/SMC N terminal domain				Archaea	pfam02463
(RMR5) FcsdDRAFT_1000371	(RMR5) FcsdDRAFT_10003719	SMC proteins Flexible Hinge Domain				Archaea	pfam06470
(RMR5) FcsdDRAFT_1000386	(RMR5) FcsdDRAFT_10003861	tRNA_Ala_TGC				Archaea	tRNA
(RMR5) FcsdDRAFT_1000386	(RMR5) FcsdDRAFT_100038610	Ribulose-5-phosphate 4-epimerase and related epimerases and aldolases				Archaea	COG0235
(RMR5) FcsdDRAFT_1000386	(RMR5) FcsdDRAFT_100038611	Predicted translation initiation factor 2B subunit, eIF-2B alpha/beta/delta family - COG0182				Archaea	COG0182
(RMR5) FcsdDRAFT_1000386	(RMR5) FcsdDRAFT_100038613	4-hydroxybenzoate polyprenyltransferase and related prenyltransferases				Archaea	COG0382
(RMR5) FcsdDRAFT_1000386	(RMR5) FcsdDRAFT_100038614	Histidyl-tRNA synthetase				Archaea	COG0124
(RMR5) FcsdDRAFT_1000386	(RMR5) FcsdDRAFT_100038615	Uncharacterized conserved protein - COG1912				Archaea	COG1912
(RMR5) FcsdDRAFT_1000386	(RMR5) FcsdDRAFT_100038616	Mevalonate pyrophosphate decarboxylase				Archaea	COG3407
(RMR5) FcsdDRAFT_1000386	(RMR5) FcsdDRAFT_100038617	Mevalonate kinase				Archaea	COG1577
(RMR5) FcsdDRAFT_1000386	(RMR5) FcsdDRAFT_10003862	Small nuclear ribonucleoprotein (snRNP) homolog				Archaea	COG1958
(RMR5) FcsdDRAFT_1000386	(RMR5) FcsdDRAFT_10003863	Transcriptional regulators				Archaea	COG1522
(RMR5) FcsdDRAFT_1000386	(RMR5) FcsdDRAFT_10003864	Predicted DNA-binding protein containing a Zn-ribbon domain - COG1571				Archaea	COG1571
(RMR5) FcsdDRAFT_1000386	(RMR5) FcsdDRAFT_10003867	tRNA_Arg_CCT				Archaea	tRNA
(RMR5) FcsdDRAFT_1000401	(RMR5) FcsdDRAFT_10004011	Helicase conserved C-terminal domain				Archaea	pfam00271
(RMR5) FcsdDRAFT_1000401	(RMR5) FcsdDRAFT_100040110	Predicted transcriptional regulators				Archaea	COG1378
(RMR5) FcsdDRAFT_1000401	(RMR5) FcsdDRAFT_10004012	Uncharacterized Zn-finger containing protein				Archaea	COG1645
(RMR5) FcsdDRAFT_1000401	(RMR5) FcsdDRAFT_10004013	Uncharacterized protein conserved in archaea				Archaea	COG1698
(RMR5) FcsdDRAFT_1000401	(RMR5) FcsdDRAFT_10004014	tRNA_Leu_CAA				Archaea	tRNA
(RMR5) FcsdDRAFT_1000401	(RMR5) FcsdDRAFT_10004015	tRNA_Ala_CGC				Archaea	tRNA
(RMR5) FcsdDRAFT_1000401	(RMR5) FcsdDRAFT_10004016	Archaeal DNA polymerase II, small subunit/DNA polymerase delta, subunit B				Archaea	COG1311
(RMR5) FcsdDRAFT_1000401	(RMR5) FcsdDRAFT_10004017	CDC6, C terminal				Archaea	pfam09079
(RMR5) FcsdDRAFT_1000415	(RMR5) FcsdDRAFT_10004151	Zn-dependent alcohol dehydrogenases				Archaea	COG1064
(RMR5) FcsdDRAFT_1000415	(RMR5) FcsdDRAFT_10004153	Cation transport ATPase				Archaea	COG2217
(RMR5) FcsdDRAFT_1000415	(RMR5) FcsdDRAFT_10004154	Uncharacterized conserved protein - COG3350				Archaea	COG3350
(RMR5) FcsdDRAFT_1000415	(RMR5) FcsdDRAFT_10004155	Ketopantoate hydroxymethyltransferase				Archaea	COG0413
(RMR5) FcsdDRAFT_1000415	(RMR5) FcsdDRAFT_10004159	Predicted membrane protein - COG3371				Archaea	COG3371
(RMR5) FcsdDRAFT_1000471	(RMR5) FcsdDRAFT_10004711	Type III restriction enzyme, res subunit				Archaea	pfam04851
(RMR5) FcsdDRAFT_1000471	(RMR5) FcsdDRAFT_100047110	Glycine cleavage system H protein (lipoate-binding)				Archaea	COG0509
(RMR5) FcsdDRAFT_1000471	(RMR5) FcsdDRAFT_100047111	Glycine/serine hydroxymethyltransferase				Archaea	COG0112
(RMR5) FcsdDRAFT_1000471	(RMR5) FcsdDRAFT_100047112	tRNA_Gly_CCC				Archaea	tRNA
(RMR5) FcsdDRAFT_1000471	(RMR5) FcsdDRAFT_100047114	Conserved hypothetical ATP binding protein				Archaea	pfam03029
(RMR5) FcsdDRAFT_1000471	(RMR5) FcsdDRAFT_100047116	Predicted membrane protein - COG2237				Archaea	COG2237
(RMR5) FcsdDRAFT_1000471	(RMR5) FcsdDRAFT_100047117	Undecaprenyl pyrophosphate synthase				Archaea	COG0020
(RMR5) FcsdDRAFT_1000471	(RMR5) FcsdDRAFT_100047118	Hydrogenase maturation factor				Archaea	COG0309
(RMR5) FcsdDRAFT_1000471	(RMR5) FcsdDRAFT_10004712	DEAD_2				Archaea	pfam06733
(RMR5) FcsdDRAFT_1000471	(RMR5) FcsdDRAFT_100047120	Adenylosuccinate synthase				Archaea	COG0104
(RMR5) FcsdDRAFT_1000471	(RMR5) FcsdDRAFT_100047122	Predicted RNA-binding protein homologous to eukaryotic snRNP				Archaea	COG1293
(RMR5) FcsdDRAFT_1000471	(RMR5) FcsdDRAFT_100047123	Predicted RNA-binding protein homologous to eukaryotic snRNP				Archaea	COG1293
(RMR5) FcsdDRAFT_1000471	(RMR5) FcsdDRAFT_10004719	Glycine cleavage system T protein (aminomethyltransferase)				Archaea	COG0404
(RMR5) FcsdDRAFT_1000516	(RMR5) FcsdDRAFT_100051611	Orotidine-5'-phosphate decarboxylase				Archaea	COG0284
(RMR5) FcsdDRAFT_1000516	(RMR5) FcsdDRAFT_100051612	Orotate phosphoribosyltransferase				Archaea	COG0461
(RMR5) FcsdDRAFT_1000516	(RMR5) FcsdDRAFT_100051613	Aspartate carbamoyltransferase, catalytic chain				Archaea	COG0540
(RMR5) FcsdDRAFT_1000516	(RMR5) FcsdDRAFT_100051614	Aspartate carbamoyltransferase, regulatory subunit				Archaea	COG1781
(RMR5) FcsdDRAFT_1000516	(RMR5) FcsdDRAFT_100051617	2-polyprenylphenol hydroxylase and related flavodoxin oxidoreductases				Archaea	COG0543
(RMR5) FcsdDRAFT_1000516	(RMR5) FcsdDRAFT_100051618	Dihydroorotate dehydrogenase				Archaea	COG0167
(RMR5) FcsdDRAFT_1000516	(RMR5) FcsdDRAFT_10005162	Pyruvate/2-oxoglutarate dehydrogenase complex, dihydrolipoamide acyltransferase (E2) component, and related enzymes				Archaea	COG0508
(RMR5) FcsdDRAFT_1000516	(RMR5) FcsdDRAFT_100051620	Predicted nucleic-acid-binding protein, contains PIN domain				Archaea	COG5573
(RMR5) FcsdDRAFT_1000516	(RMR5) FcsdDRAFT_10005163	Pyruvate/2-oxoglutarate dehydrogenase complex, dihydrolipoamide dehydrogenase (E3) component, and related enzymes				Archaea	COG1249
(RMR5) FcsdDRAFT_1000516	(RMR5) FcsdDRAFT_10005166	Lipoate-protein ligase A				Archaea	COG0095
(RMR5) FcsdDRAFT_1000516	(RMR5) FcsdDRAFT_10005167	Diadenosine tetraphosphate (Ap4A) hydrolase and other HIT family hydrolases				Archaea	COG0537
(RMR5) FcsdDRAFT_1000516	(RMR5) FcsdDRAFT_10005169	Predicted membrane protein				Archaea	COG3371
(RMR5) FcsdDRAFT_1000542	(RMR5) FcsdDRAFT_10005421	Predicted pyridoxal phosphate-dependent enzyme apparently involved in regulation of cell wall biogenesis				Archaea	COG0399
(RMR5) FcsdDRAFT_1000542	(RMR5) FcsdDRAFT_100054210	Peroxiredoxin				Archaea	COG1225
(RMR5) FcsdDRAFT_1000542	(RMR5) FcsdDRAFT_100054211	Arabinose efflux permease				Archaea	COG2814
(RMR5) FcsdDRAFT_1000542	(RMR5) FcsdDRAFT_100054212	Cation transport ATPase				Archaea	COG2217
(RMR5) FcsdDRAFT_1000542	(RMR5) FcsdDRAFT_100054214	Copper chaperone				Archaea	COG2608
(RMR5) FcsdDRAFT_1000542	(RMR5) FcsdDRAFT_100054215	4-aminobutyrate aminotransferase and related aminotransferases				Archaea	COG0160
(RMR5) FcsdDRAFT_1000542	(RMR5) FcsdDRAFT_100054216	Predicted ATPase of the PP-loop superfamily implicated in cell cycle control - COG0037				Archaea	COG0037
(RMR5) FcsdDRAFT_1000542	(RMR5) FcsdDRAFT_100054218	Isoleucyl-tRNA synthetase				Archaea	COG0060
(RMR5) FcsdDRAFT_1000542	(RMR5) FcsdDRAFT_100054219	Isoleucyl-tRNA synthetase				Archaea	COG0060
(RMR5) FcsdDRAFT_1000542	(RMR5) FcsdDRAFT_100054220	Isoleucyl-tRNA synthetase				Archaea	COG0060
(RMR5) FcsdDRAFT_1000542	(RMR5) FcsdDRAFT_100054221	Predicted metal-dependent hydrolases related to alanyl-tRNA synthetase HxxxH domain - COG2872				Archaea	COG2872
(RMR5) FcsdDRAFT_1000542	(RMR5) FcsdDRAFT_100054226	Uncharacterized protein conserved in archaea (DUF2258)				Archaea	pfam10015
(RMR5) FcsdDRAFT_1000542	(RMR5) FcsdDRAFT_100054227	Helicase conserved C-terminal domain				Archaea	pfam00271
(RMR5) FcsdDRAFT_1000542	(RMR5) FcsdDRAFT_100054228	Reverse gyrase				Archaea	COG1110
(RMR5) FcsdDRAFT_1000542	(RMR5) FcsdDRAFT_100054229	Reverse gyrase				Archaea	COG1110
(RMR5) FcsdDRAFT_1000542	(RMR5) FcsdDRAFT_100054230	Nitroreductase				Archaea	COG0778
(RMR5) FcsdDRAFT_1000542	(RMR5) FcsdDRAFT_10005425	Uncharacterized conserved protein				Archaea	COG1547
(RMR5) FcsdDRAFT_1000542	(RMR5) FcsdDRAFT_10005427	Predicted metal-sulfur cluster biosynthetic enzyme - COG2151				Archaea	COG2151
(RMR5) FcsdDRAFT_1000620	(RMR5) FcsdDRAFT_100062011	Prolyl oligopeptidase family				Archaea	pfam00326
(RMR5) FcsdDRAFT_1000620	(RMR5) FcsdDRAFT_100062015	Superoxide dismutase				Archaea	COG0605
(RMR5) FcsdDRAFT_1000620	(RMR5) FcsdDRAFT_100062018	Mn-dependent transcriptional regulator				Archaea	COG1321
(RMR5) FcsdDRAFT_1000620	(RMR5) FcsdDRAFT_100062019	ABC-type Mn/Zn transport systems, ATPase component				Archaea	COG1121
(RMR5) FcsdDRAFT_1000620	(RMR5) FcsdDRAFT_100062020	ABC-type Mn2 transport systems, permease components				Archaea	COG1108
(RMR5) FcsdDRAFT_1000620	(RMR5) FcsdDRAFT_100062021	ABC-type polysaccharide/polyol phosphate export systems, permease component				Archaea	COG1682
(RMR5) FcsdDRAFT_1000620	(RMR5) FcsdDRAFT_100062023	ABC-type multidrug transport system, ATPase component				Archaea	COG1131
(RMR5) FcsdDRAFT_1000620	(RMR5) FcsdDRAFT_100062024	ABC-type multidrug transport system, ATPase component				Archaea	COG1131
(RMR5) FcsdDRAFT_1000620	(RMR5) FcsdDRAFT_100062030	EamA-like transporter family				Archaea	pfam00892
(RMR5) FcsdDRAFT_1000620	(RMR5) FcsdDRAFT_100062031	Predicted membrane protein				Archaea	COG2510
(RMR5) FcsdDRAFT_1000620	(RMR5) FcsdDRAFT_100062032	High-affinity Fe2ﳶ permease				Archaea	COG0672
(RMR5) FcsdDRAFT_1000620	(RMR5) FcsdDRAFT_100062037	Protein of unknown function (DUF2892)				Archaea	pfam11127
(RMR5) FcsdDRAFT_1000620	(RMR5) FcsdDRAFT_10006205	Threonine dehydratase				Archaea	COG1171
(RMR5) FcsdDRAFT_1000620	(RMR5) FcsdDRAFT_10006206	EamA-like transporter family				Archaea	pfam00892
(RMR5) FcsdDRAFT_1000620	(RMR5) FcsdDRAFT_10006207	Putative translation initiation inhibitor, yjgF family				Archaea	COG0251
(RMR5) FcsdDRAFT_1000620	(RMR5) FcsdDRAFT_10006208	Uncharacterized membrane-associated protein/domain				Archaea	COG2512
(RMR5) FcsdDRAFT_1000626	(RMR5) FcsdDRAFT_10006261	DNA-directed RNA polymerase, beta' subunit/160 kD subunit				Archaea	COG0086
(RMR5) FcsdDRAFT_1000626	(RMR5) FcsdDRAFT_100062610	RNA polymerase Rpb2, domain 2				Archaea	pfam04561
(RMR5) FcsdDRAFT_1000626	(RMR5) FcsdDRAFT_100062611	DNA-directed RNA polymerase, beta subunit/140 kD subunit				Archaea	COG0085
(RMR5) FcsdDRAFT_1000626	(RMR5) FcsdDRAFT_100062612	DNA-directed RNA polymerase, subunit H, RpoH/RPB5				Archaea	COG2012
(RMR5) FcsdDRAFT_1000626	(RMR5) FcsdDRAFT_100062613	Diphthamide biosynthesis methyltransferase				Archaea	COG1798
(RMR5) FcsdDRAFT_1000626	(RMR5) FcsdDRAFT_100062614	tRNA_Undet_???				Archaea	tRNA
(RMR5) FcsdDRAFT_1000626	(RMR5) FcsdDRAFT_100062615	Cytidylyltransferase				Archaea	COG0615
(RMR5) FcsdDRAFT_1000626	(RMR5) FcsdDRAFT_100062616	Transcriptional regulator of a riboflavin/FAD biosynthetic operon				Archaea	COG1339
(RMR5) FcsdDRAFT_1000626	(RMR5) FcsdDRAFT_100062617	Predicted RNA-binding protein of the translin family - COG2178				Archaea	COG2178
(RMR5) FcsdDRAFT_1000626	(RMR5) FcsdDRAFT_100062618	20S proteasome, alpha and beta subunits				Archaea	COG0638
(RMR5) FcsdDRAFT_1000626	(RMR5) FcsdDRAFT_100062619	GTPase of unknown function				Archaea	pfam01926
(RMR5) FcsdDRAFT_1000626	(RMR5) FcsdDRAFT_10006262	DNA-directed RNA polymerase, beta' subunit/160 kD subunit				Archaea	COG0086
(RMR5) FcsdDRAFT_1000626	(RMR5) FcsdDRAFT_100062620	Nucleolar GTP-binding protein 1 (NOG1)				Archaea	pfam06858
(RMR5) FcsdDRAFT_1000626	(RMR5) FcsdDRAFT_100062622	RNA 3'-terminal phosphate cyclase				Archaea	COG0430
(RMR5) FcsdDRAFT_1000626	(RMR5) FcsdDRAFT_100062624	Predicted sugar kinase - COG0061				Archaea	COG0061
(RMR5) FcsdDRAFT_1000626	(RMR5) FcsdDRAFT_100062625	Predicted nucleic acid-binding protein, consists of a PIN domain and a Zn-ribbon module - COG1439				Archaea	COG1439
(RMR5) FcsdDRAFT_1000626	(RMR5) FcsdDRAFT_100062626	Cdc6-related protein, AAA superfamily ATPase				Archaea	COG1474
(RMR5) FcsdDRAFT_1000626	(RMR5) FcsdDRAFT_10006263	DNA-directed RNA polymerase, beta' subunit/160 kD subunit				Archaea	COG0086
(RMR5) FcsdDRAFT_1000626	(RMR5) FcsdDRAFT_10006264	DNA-directed RNA polymerase, beta' subunit/160 kD subunit				Archaea	COG0086
(RMR5) FcsdDRAFT_1000626	(RMR5) FcsdDRAFT_10006266	DNA-directed RNA polymerase, beta subunit/140 kD subunit				Archaea	COG0085
(RMR5) FcsdDRAFT_1000626	(RMR5) FcsdDRAFT_10006267	DNA-directed RNA polymerase, beta subunit/140 kD subunit				Archaea	COG0085
(RMR5) FcsdDRAFT_1000626	(RMR5) FcsdDRAFT_10006268	DNA-directed RNA polymerase, beta subunit/140 kD subunit				Archaea	COG0085
(RMR5) FcsdDRAFT_1000626	(RMR5) FcsdDRAFT_10006269	DNA-directed RNA polymerase, beta subunit/140 kD subunit				Archaea	COG0085
(RMR5) FcsdDRAFT_1000653	(RMR5) FcsdDRAFT_10006531	SAM-dependent methyltransferases related to tRNA (uracil-5-)-methyltransferase				Archaea	COG2265
(RMR5) FcsdDRAFT_1000653	(RMR5) FcsdDRAFT_100065311	Predicted ABC-type transport system involved in lysophospholipase L1 biosynthesis, permease component				Archaea	COG3127
(RMR5) FcsdDRAFT_1000653	(RMR5) FcsdDRAFT_100065312	ABC-type antimicrobial peptide transport system, ATPase component				Archaea	COG1136
(RMR5) FcsdDRAFT_1000653	(RMR5) FcsdDRAFT_100065313	Nitroreductase				Archaea	COG0778
(RMR5) FcsdDRAFT_1000653	(RMR5) FcsdDRAFT_10006532	Aldehyde:ferredoxin oxidoreductase				Archaea	COG2414
(RMR5) FcsdDRAFT_1000653	(RMR5) FcsdDRAFT_10006534	DNA-binding protein				Archaea	COG2118
(RMR5) FcsdDRAFT_1000653	(RMR5) FcsdDRAFT_10006535	Predicted phosphatases - COG0546				Archaea	COG0546
(RMR5) FcsdDRAFT_1000653	(RMR5) FcsdDRAFT_10006536	Predicted acetyltransferase - COG2388				Archaea	COG2388
(RMR5) FcsdDRAFT_1000653	(RMR5) FcsdDRAFT_10006537	Uracil-DNA glycosylase				Archaea	COG1573
(RMR5) FcsdDRAFT_1000735	(RMR5) FcsdDRAFT_100073511	Iron-sulfur binding domain of endonuclease III				Archaea	pfam10576
(RMR5) FcsdDRAFT_1000735	(RMR5) FcsdDRAFT_100073513	S-adenosylmethionine-dependent methyltransferase				Archaea	pfam10672
(RMR5) FcsdDRAFT_1000735	(RMR5) FcsdDRAFT_100073516	Predicted alternative tryptophan synthase beta-subunit (paralog of TrpB) - COG1350				Archaea	COG1350
(RMR5) FcsdDRAFT_1000735	(RMR5) FcsdDRAFT_100073517	Methyltransferase small domain				Archaea	pfam05175
(RMR5) FcsdDRAFT_1000735	(RMR5) FcsdDRAFT_10007352	Predicted ATPase of the PP-loop superfamily implicated in cell cycle control - COG0037				Archaea	COG0037
(RMR5) FcsdDRAFT_1000735	(RMR5) FcsdDRAFT_100073520	Uncharacterized iron-regulated protein				Archaea	COG3016
(RMR5) FcsdDRAFT_1000735	(RMR5) FcsdDRAFT_100073522	Prolyl oligopeptidase family				Archaea	pfam00326
(RMR5) FcsdDRAFT_1000735	(RMR5) FcsdDRAFT_100073523	Prolyl oligopeptidase family				Archaea	pfam00326
(RMR5) FcsdDRAFT_1000735	(RMR5) FcsdDRAFT_100073528	IMP dehydrogenase/GMP reductase				Archaea	COG0516
(RMR5) FcsdDRAFT_1000735	(RMR5) FcsdDRAFT_100073529	IMP dehydrogenase / GMP reductase domain				Archaea	pfam00478
(RMR5) FcsdDRAFT_1000735	(RMR5) FcsdDRAFT_10007353	Predicted hydrolase of the metallo-beta-lactamase superfamily - COG0595				Archaea	COG0595
(RMR5) FcsdDRAFT_1000735	(RMR5) FcsdDRAFT_10007354	Succinate dehydrogenase/fumarate reductase, flavoprotein subunit				Archaea	COG1053
(RMR5) FcsdDRAFT_1000735	(RMR5) FcsdDRAFT_10007355	Succinate dehydrogenase/fumarate reductase, cytochrome b subunit				Archaea	COG2009
(RMR5) FcsdDRAFT_1000735	(RMR5) FcsdDRAFT_10007356	Succinate dehydrogenase, hydrophobic anchor subunit				Archaea	COG2142
(RMR5) FcsdDRAFT_1000735	(RMR5) FcsdDRAFT_10007357	Succinate dehydrogenase/fumarate reductase, Fe-S protein subunit				Archaea	COG0479
(RMR5) FcsdDRAFT_1000750	(RMR5) FcsdDRAFT_10007501	Domain of unknown function (DUF1726)				Archaea	pfam08351
(RMR5) FcsdDRAFT_1000750	(RMR5) FcsdDRAFT_100075010	Phosphoenolpyruvate synthase/pyruvate phosphate dikinase				Archaea	COG0574
(RMR5) FcsdDRAFT_1000750	(RMR5) FcsdDRAFT_100075011	Phosphoenolpyruvate synthase/pyruvate phosphate dikinase				Archaea	COG0574
(RMR5) FcsdDRAFT_1000750	(RMR5) FcsdDRAFT_10007502	Predicted P-loop ATPase fused to an acetyltransferase				Archaea	COG1444
(RMR5) FcsdDRAFT_1000750	(RMR5) FcsdDRAFT_10007503	Uncharacterized conserved protein				Archaea	COG2411
(RMR5) FcsdDRAFT_1000750	(RMR5) FcsdDRAFT_10007504	Zn-dependent hydrolases, including glyoxylases				Archaea	COG0491
(RMR5) FcsdDRAFT_1000750	(RMR5) FcsdDRAFT_10007507	Asparaginase				Archaea	COG1446
(RMR5) FcsdDRAFT_1000750	(RMR5) FcsdDRAFT_10007509	Phosphoenolpyruvate synthase/pyruvate phosphate dikinase				Archaea	COG0574
(RMR5) FcsdDRAFT_1000776	(RMR5) FcsdDRAFT_10007761	Malic enzyme				Archaea	COG0281
(RMR5) FcsdDRAFT_1000776	(RMR5) FcsdDRAFT_10007763	Ribonucleotide reductase, alpha subunit				Archaea	COG0209
(RMR5) FcsdDRAFT_1000776	(RMR5) FcsdDRAFT_10007769	Fe-S oxidoreductases				Archaea	COG0731
(RMR5) FcsdDRAFT_1000785	(RMR5) FcsdDRAFT_100078510	Inorganic pyrophosphatase/exopolyphosphatase				Archaea	COG1227
(RMR5) FcsdDRAFT_1000785	(RMR5) FcsdDRAFT_10007852	Predicted xylanase/chitin deacetylase				Archaea	COG0726
(RMR5) FcsdDRAFT_1000785	(RMR5) FcsdDRAFT_10007853	Glycosyltransferase				Archaea	COG0438
(RMR5) FcsdDRAFT_1000785	(RMR5) FcsdDRAFT_10007854	Predicted integral membrane protein				Archaea	COG0392
(RMR5) FcsdDRAFT_1000785	(RMR5) FcsdDRAFT_10007857	Ca2ﳖ antiporter				Archaea	COG0530
(RMR5) FcsdDRAFT_1000785	(RMR5) FcsdDRAFT_10007859	Ca2ﳖ antiporter				Archaea	COG0530
(RMR5) FcsdDRAFT_1000837	(RMR5) FcsdDRAFT_100083712	DNA-directed RNA polymerase, subunit K/omega				Archaea	COG1758
(RMR5) FcsdDRAFT_1000837	(RMR5) FcsdDRAFT_100083714	Ribosomal protein S25				Archaea	COG4901
(RMR5) FcsdDRAFT_1000837	(RMR5) FcsdDRAFT_100083715	ATP dependent DNA ligase domain				Archaea	pfam01068
(RMR5) FcsdDRAFT_1000837	(RMR5) FcsdDRAFT_100083716	DNA ligase N terminus				Archaea	pfam04675
(RMR5) FcsdDRAFT_1000837	(RMR5) FcsdDRAFT_100083717	NhaP-type Na+/H+ and K+/H+ antiporters with a unique C-terminal domain				Archaea	COG3263
(RMR5) FcsdDRAFT_1000837	(RMR5) FcsdDRAFT_10008372	Lhr-like helicases				Archaea	COG1201
(RMR5) FcsdDRAFT_1000837	(RMR5) FcsdDRAFT_100083720	TATA-box binding protein (TBP), component of TFIID and TFIIIB				Archaea	COG2101
(RMR5) FcsdDRAFT_1000837	(RMR5) FcsdDRAFT_100083721	Signal peptidase I				Archaea	COG0681
(RMR5) FcsdDRAFT_1000837	(RMR5) FcsdDRAFT_100083726	ABC-type dipeptide/oligopeptide/nickel transport systems, permease components				Archaea	COG0601
(RMR5) FcsdDRAFT_1000837	(RMR5) FcsdDRAFT_100083729	ABC-type dipeptide/oligopeptide/nickel transport system, ATPase component				Archaea	COG0444
(RMR5) FcsdDRAFT_1000837	(RMR5) FcsdDRAFT_10008373	DEAD/H associated				Archaea	pfam08494
(RMR5) FcsdDRAFT_1000837	(RMR5) FcsdDRAFT_100083730	ABC-type dipeptide/oligopeptide/nickel transport system, ATPase component				Archaea	COG0444
(RMR5) FcsdDRAFT_1000837	(RMR5) FcsdDRAFT_100083734	Amino acid transporters				Archaea	COG0833
(RMR5) FcsdDRAFT_1000837	(RMR5) FcsdDRAFT_100083736	Transcriptional regulators				Archaea	COG1522
(RMR5) FcsdDRAFT_1000837	(RMR5) FcsdDRAFT_100083737	Universal stress protein UspA and related nucleotide-binding proteins				Archaea	COG0589
(RMR5) FcsdDRAFT_1000837	(RMR5) FcsdDRAFT_10008374	Predicted ICC-like phosphoesterases				Archaea	COG1407
(RMR5) FcsdDRAFT_1000837	(RMR5) FcsdDRAFT_100083741	UDP-N-acetylglucosamine 2-epimerase				Archaea	COG0381
(RMR5) FcsdDRAFT_1000837	(RMR5) FcsdDRAFT_100083742	Glycosyltransferases involved in cell wall biogenesis				Archaea	COG0463
(RMR5) FcsdDRAFT_1000837	(RMR5) FcsdDRAFT_100083744	Predicted amidohydrolase - COG0388				Archaea	COG0388
(RMR5) FcsdDRAFT_1000837	(RMR5) FcsdDRAFT_100083745	Uncharacterized conserved protein				Archaea	COG1602
(RMR5) FcsdDRAFT_1000837	(RMR5) FcsdDRAFT_100083746	Uncharacterized conserved protein				Archaea	COG1602
(RMR5) FcsdDRAFT_1000837	(RMR5) FcsdDRAFT_100083750	Membrane-bound serine protease (ClpP class)				Archaea	COG1030
(RMR5) FcsdDRAFT_1000837	(RMR5) FcsdDRAFT_100083752	Uncharacterized conserved protein				Archaea	COG3273
(RMR5) FcsdDRAFT_1000837	(RMR5) FcsdDRAFT_10008377	3-Oxoacyl-[acyl-carrier-protein (ACP)] synthase III C terminal				Archaea	pfam08541
(RMR5) FcsdDRAFT_1000837	(RMR5) FcsdDRAFT_10008378	Acetyl-CoA acetyltransferase				Archaea	COG0183
(RMR5) FcsdDRAFT_1000837	(RMR5) FcsdDRAFT_10008379	Predicted nucleic-acid-binding protein containing a Zn-ribbon - COG1545				Archaea	COG1545
(RMR5) FcsdDRAFT_1000838	(RMR5) FcsdDRAFT_10008381	Archaeal fructose-1,6-bisphosphatase and related enzymes of inositol monophosphatase family				Archaea	COG0483
(RMR5) FcsdDRAFT_1000838	(RMR5) FcsdDRAFT_100083811	Rad50 zinc hook motif				Archaea	pfam04423
(RMR5) FcsdDRAFT_1000838	(RMR5) FcsdDRAFT_100083814	Glucose inhibited division protein A				Archaea	pfam01134
(RMR5) FcsdDRAFT_1000838	(RMR5) FcsdDRAFT_100083815	FAD binding domain				Archaea	pfam01494
(RMR5) FcsdDRAFT_1000838	(RMR5) FcsdDRAFT_100083816	Ribosomal protein L13E				Archaea	COG4352
(RMR5) FcsdDRAFT_1000838	(RMR5) FcsdDRAFT_100083819	Predicted sugar phosphate isomerase involved in capsule formation				Archaea	COG0794
(RMR5) FcsdDRAFT_1000838	(RMR5) FcsdDRAFT_10008382	Uncharacterized conserved protein				Archaea	COG1259
(RMR5) FcsdDRAFT_1000838	(RMR5) FcsdDRAFT_100083820	Predicted sugar phosphate isomerase involved in capsule formation - COG0794				Archaea	COG0794
(RMR5) FcsdDRAFT_1000838	(RMR5) FcsdDRAFT_100083821	Conserved protein/domain typically associated with flavoprotein oxygenases, DIM6/NTAB family				Archaea	COG1853
(RMR5) FcsdDRAFT_1000838	(RMR5) FcsdDRAFT_100083824	Transcriptional regulators containing a DNA-binding HTH domain and an aminotransferase domain (MocR family) and their eukaryotic orthologs				Archaea	COG1167
(RMR5) FcsdDRAFT_1000838	(RMR5) FcsdDRAFT_100083825	Aminotransferase class-III				Archaea	pfam00202
(RMR5) FcsdDRAFT_1000838	(RMR5) FcsdDRAFT_100083826	Aminotransferase class-III				Archaea	pfam00202
(RMR5) FcsdDRAFT_1000838	(RMR5) FcsdDRAFT_100083832	Predicted hydrolase (HAD superfamily) - COG1011				Archaea	COG1011
(RMR5) FcsdDRAFT_1000838	(RMR5) FcsdDRAFT_100083833	Radical SAM superfamily				Archaea	pfam04055
(RMR5) FcsdDRAFT_1000838	(RMR5) FcsdDRAFT_100083835	Homoserine dehydrogenase				Archaea	COG0460
(RMR5) FcsdDRAFT_1000838	(RMR5) FcsdDRAFT_100083837	Prolyl oligopeptidase family				Archaea	pfam00326
(RMR5) FcsdDRAFT_1000838	(RMR5) FcsdDRAFT_100083838	Micrococcal nuclease (thermonuclease) homologs				Archaea	COG1525
(RMR5) FcsdDRAFT_1000838	(RMR5) FcsdDRAFT_100083839	Predicted Fe-S oxidoreductases				Archaea	COG1964
(RMR5) FcsdDRAFT_1000838	(RMR5) FcsdDRAFT_10008387	Predicted ATPase				Archaea	COG0433
(RMR5) FcsdDRAFT_1000838	(RMR5) FcsdDRAFT_10008388	DNA repair exonuclease				Archaea	COG0420
(RMR5) FcsdDRAFT_1000867	(RMR5) FcsdDRAFT_100086710	Aldehyde:ferredoxin oxidoreductase				Archaea	COG2414
(RMR5) FcsdDRAFT_1000867	(RMR5) FcsdDRAFT_100086711	Aldehyde:ferredoxin oxidoreductase				Archaea	COG2414
(RMR5) FcsdDRAFT_1000867	(RMR5) FcsdDRAFT_10008672	1,4-dihydroxy-2-naphthoate octaprenyltransferase				Archaea	COG1575
(RMR5) FcsdDRAFT_1000867	(RMR5) FcsdDRAFT_10008673	Zn-dependent protease with chaperone function				Archaea	COG0501
(RMR5) FcsdDRAFT_1000867	(RMR5) FcsdDRAFT_10008674	Acyl-CoA synthetase (NDP forming)				Archaea	COG1042
(RMR5) FcsdDRAFT_1000867	(RMR5) FcsdDRAFT_10008675	Predicted ATPases of PP-loop superfamily				Archaea	COG2102
(RMR5) FcsdDRAFT_1000867	(RMR5) FcsdDRAFT_10008677	C4-type Zn-finger protein				Archaea	COG1779
(RMR5) FcsdDRAFT_1000867	(RMR5) FcsdDRAFT_10008678	Predicted phosphoglycerate mutase, AP superfamily - COG3635				Archaea	COG3635
(RMR5) FcsdDRAFT_1000867	(RMR5) FcsdDRAFT_10008679	Nucleoside-diphosphate-sugar pyrophosphorylase involved in lipopolysaccharide biosynthesis/translation initiation factor 2B, gamma/epsilon subunits (eIF-2Bgamma/eIF-2Bepsilon)				Archaea	COG1208
(RMR5) FcsdDRAFT_1000870	(RMR5) FcsdDRAFT_100087012	Predicted ATPase - COG0433				Archaea	COG0433
(RMR5) FcsdDRAFT_1000870	(RMR5) FcsdDRAFT_100087013	Uncharacterized conserved protein (small basic protein) - COG3856				Archaea	COG3856
(RMR5) FcsdDRAFT_1000870	(RMR5) FcsdDRAFT_100087015	Serine dehydrogenase proteinase				Archaea	pfam01972
(RMR5) FcsdDRAFT_1000870	(RMR5) FcsdDRAFT_100087016	Serine dehydrogenase proteinase				Archaea	pfam01972
(RMR5) FcsdDRAFT_1000870	(RMR5) FcsdDRAFT_10008702	Archaeal serine proteases				Archaea	COG1750
(RMR5) FcsdDRAFT_1000870	(RMR5) FcsdDRAFT_100087020	ABC-type transport system involved in multi-copper enzyme maturation, permease component				Archaea	COG1277
(RMR5) FcsdDRAFT_1000870	(RMR5) FcsdDRAFT_100087021	ABC-type multidrug transport system, ATPase component				Archaea	COG1131
(RMR5) FcsdDRAFT_1000870	(RMR5) FcsdDRAFT_100087026	NosL				Archaea	pfam05573
(RMR5) FcsdDRAFT_1000870	(RMR5) FcsdDRAFT_10008703	ABC-type multidrug transport system, ATPase component				Archaea	COG1131
(RMR5) FcsdDRAFT_1000870	(RMR5) FcsdDRAFT_10008704	ABC-type multidrug transport system, permease component				Archaea	COG0842
(RMR5) FcsdDRAFT_1000870	(RMR5) FcsdDRAFT_10008706	Uncharacterized conserved protein - COG1738				Archaea	COG1738
(RMR5) FcsdDRAFT_1000870	(RMR5) FcsdDRAFT_10008707	Queuine/archaeosine tRNA-ribosyltransferase				Archaea	COG0343
(RMR5) FcsdDRAFT_1000871	(RMR5) FcsdDRAFT_100087123	Radical SAM superfamily				Archaea	pfam04055
(RMR5) FcsdDRAFT_1000871	(RMR5) FcsdDRAFT_100087125	Cytotoxic translational repressor of toxin-antitoxin stability system				Archaea	COG2026
(RMR5) FcsdDRAFT_1000871	(RMR5) FcsdDRAFT_10008716	Beta propeller domain				Archaea	pfam09826
(RMR5) FcsdDRAFT_1000871	(RMR5) FcsdDRAFT_10008718	S-adenosylmethionine decarboxylase				Archaea	COG1586
(RMR5) FcsdDRAFT_1000938	(RMR5) FcsdDRAFT_10009382	Acyl-CoA synthetase (NDP forming)				Archaea	COG1042
(RMR5) FcsdDRAFT_1000938	(RMR5) FcsdDRAFT_10009383	Uncharacterized conserved protein - COG1590				Archaea	COG1590
(RMR5) FcsdDRAFT_1000938	(RMR5) FcsdDRAFT_10009384	Predicted pyridoxal phosphate-dependent enzyme apparently involved in regulation of cell wall biogenesis - COG0399				Archaea	COG0399
(RMR5) FcsdDRAFT_1000942	(RMR5) FcsdDRAFT_100094211	Eukaryotic-type DNA primase, catalytic (small) subunit				Archaea	COG1467
(RMR5) FcsdDRAFT_1000942	(RMR5) FcsdDRAFT_100094213	Uncharacterized protein (ATP-grasp superfamily)				Archaea	COG2047
(RMR5) FcsdDRAFT_1000942	(RMR5) FcsdDRAFT_100094214	ADP-ribose pyrophosphatase				Archaea	COG1051
(RMR5) FcsdDRAFT_1000942	(RMR5) FcsdDRAFT_100094217	Histone-like transcription factor (CBF/NF-Y) and archaeal histone				Archaea	pfam00808
(RMR5) FcsdDRAFT_1000942	(RMR5) FcsdDRAFT_10009423	KaiC				Archaea	pfam06745
(RMR5) FcsdDRAFT_1000942	(RMR5) FcsdDRAFT_10009424	KaiC				Archaea	pfam06745
(RMR5) FcsdDRAFT_1000942	(RMR5) FcsdDRAFT_10009426	Proliferating cell nuclear antigen, N-terminal domain				Archaea	pfam00705
(RMR5) FcsdDRAFT_1000942	(RMR5) FcsdDRAFT_10009427	Proliferating cell nuclear antigen, C-terminal domain				Archaea	pfam02747
(RMR5) FcsdDRAFT_1000942	(RMR5) FcsdDRAFT_10009428	Proliferating cell nuclear antigen, N-terminal domain				Archaea	pfam00705
(RMR5) FcsdDRAFT_1000942	(RMR5) FcsdDRAFT_10009429	Proliferating cell nuclear antigen, C-terminal domain				Archaea	pfam02747
(RMR5) FcsdDRAFT_1000949	(RMR5) FcsdDRAFT_10009491	Aconitase A				Archaea	COG1048
(RMR5) FcsdDRAFT_1000949	(RMR5) FcsdDRAFT_10009492	Aconitase A				Archaea	COG1048
(RMR5) FcsdDRAFT_1000949	(RMR5) FcsdDRAFT_10009493	Predicted membrane-bound metal-dependent hydrolases - COG1988				Archaea	COG1988
(RMR5) FcsdDRAFT_1000949	(RMR5) FcsdDRAFT_10009494	Fumarase				Archaea	COG0114
(RMR5) FcsdDRAFT_1000949	(RMR5) FcsdDRAFT_10009495	IMP dehydrogenase/GMP reductase				Archaea	COG0516
(RMR5) FcsdDRAFT_1000949	(RMR5) FcsdDRAFT_10009498	Predicted sugar kinase				Archaea	COG0063
(RMR5) FcsdDRAFT_1001015	(RMR5) FcsdDRAFT_100101511	Ribosomal protein L40E				Archaea	COG1552
(RMR5) FcsdDRAFT_1001015	(RMR5) FcsdDRAFT_100101512	4-hydroxybenzoate polyprenyltransferase and related prenyltransferases				Archaea	COG0382
(RMR5) FcsdDRAFT_1001015	(RMR5) FcsdDRAFT_100101515	Predicted metal-dependent protease of the PAD1/JAB1 superfamily - COG1310				Archaea	COG1310
(RMR5) FcsdDRAFT_1001015	(RMR5) FcsdDRAFT_100101516	Site-specific DNA methylase				Archaea	COG0270
(RMR5) FcsdDRAFT_1001015	(RMR5) FcsdDRAFT_100101519	Predicted transcriptional regulators				Archaea	COG1378
(RMR5) FcsdDRAFT_1001015	(RMR5) FcsdDRAFT_100101522	tRNA splicing endonuclease				Archaea	COG1676
(RMR5) FcsdDRAFT_1001015	(RMR5) FcsdDRAFT_100101524	DEAD_2				Archaea	pfam06733
(RMR5) FcsdDRAFT_1001015	(RMR5) FcsdDRAFT_10010154	Uracil-DNA glycosylase				Archaea	COG1573
(RMR5) FcsdDRAFT_1001015	(RMR5) FcsdDRAFT_10010155	Glycyl-tRNA synthetase (class II)				Archaea	COG0423
(RMR5) FcsdDRAFT_1001015	(RMR5) FcsdDRAFT_10010156	Glycyl-tRNA synthetase (class II)				Archaea	COG0423
(RMR5) FcsdDRAFT_1001028	(RMR5) FcsdDRAFT_100102810	Citrate transporter				Archaea	pfam03600
(RMR5) FcsdDRAFT_1001028	(RMR5) FcsdDRAFT_100102811	ADP-ribose pyrophosphatase				Archaea	COG1051
(RMR5) FcsdDRAFT_1001028	(RMR5) FcsdDRAFT_100102812	DNA-binding protein, stimulates sugar fermentation				Archaea	COG1489
(RMR5) FcsdDRAFT_1001028	(RMR5) FcsdDRAFT_100102813	Uncharacterized protein conserved in archaea				Archaea	COG4047
(RMR5) FcsdDRAFT_1001028	(RMR5) FcsdDRAFT_100102815	Transcriptional regulators				Archaea	COG1522
(RMR5) FcsdDRAFT_1001028	(RMR5) FcsdDRAFT_100102816	Peroxiredoxin				Archaea	COG0450
(RMR5) FcsdDRAFT_1001028	(RMR5) FcsdDRAFT_100102818	Desulfoferrodoxin				Archaea	COG2033
(RMR5) FcsdDRAFT_1001028	(RMR5) FcsdDRAFT_10010282	Uracil-DNA glycosylase				Archaea	COG1573
(RMR5) FcsdDRAFT_1001028	(RMR5) FcsdDRAFT_100102823	S-layer like family, C-terminal region				Archaea	pfam05124
(RMR5) FcsdDRAFT_1001028	(RMR5) FcsdDRAFT_100102824	Glucosamine 6-phosphate synthetase, contains amidotransferase and phosphosugar isomerase domains				Archaea	COG0449
(RMR5) FcsdDRAFT_1001028	(RMR5) FcsdDRAFT_100102825	Glucosamine 6-phosphate synthetase, contains amidotransferase and phosphosugar isomerase domains				Archaea	COG0449
(RMR5) FcsdDRAFT_1001028	(RMR5) FcsdDRAFT_100102826	PAP2 superfamily				Archaea	pfam01569
(RMR5) FcsdDRAFT_1001028	(RMR5) FcsdDRAFT_10010283	Uncharacterized protein domain (DUF2202)				Archaea	pfam09968
(RMR5) FcsdDRAFT_1001028	(RMR5) FcsdDRAFT_10010286	Peroxiredoxin				Archaea	COG1225
(RMR5) FcsdDRAFT_1001038	(RMR5) FcsdDRAFT_100103813	Uncharacterized conserved protein, contains double-stranded beta-helix domain - COG1917				Archaea	COG1917
(RMR5) FcsdDRAFT_1001038	(RMR5) FcsdDRAFT_100103815	Predicted hydrolases of HD superfamily - COG1896				Archaea	COG1896
(RMR5) FcsdDRAFT_1001038	(RMR5) FcsdDRAFT_100103818	BFD-like [2Fe-2S] binding domain				Archaea	pfam04324
(RMR5) FcsdDRAFT_1001038	(RMR5) FcsdDRAFT_100103819	FAD dependent oxidoreductase				Archaea	pfam01266
(RMR5) FcsdDRAFT_1001038	(RMR5) FcsdDRAFT_100103820	FAD dependent oxidoreductase				Archaea	pfam01266
(RMR5) FcsdDRAFT_1001038	(RMR5) FcsdDRAFT_100103821	Putative periplasmic protein kinase ArgK and related GTPases of G3E family				Archaea	COG1703
(RMR5) FcsdDRAFT_1001038	(RMR5) FcsdDRAFT_100103822	Methylmalonyl-CoA mutase, C-terminal domain/subunit (cobalamin-binding)				Archaea	COG2185
(RMR5) FcsdDRAFT_1001038	(RMR5) FcsdDRAFT_100103823	Methylmalonyl-CoA mutase, N-terminal domain/subunit				Archaea	COG1884
(RMR5) FcsdDRAFT_1001038	(RMR5) FcsdDRAFT_100103824	Methylmalonyl-CoA mutase, N-terminal domain/subunit				Archaea	COG1884
(RMR5) FcsdDRAFT_1001038	(RMR5) FcsdDRAFT_10010385	ATPase family associated with various cellular activities (AAA)				Archaea	pfam07726
(RMR5) FcsdDRAFT_1001038	(RMR5) FcsdDRAFT_10010389	Uncharacterized conserved protein (some members contain a von Willebrand factor type A (vWA) domain)				Archaea	COG1721
(RMR5) FcsdDRAFT_1001069	(RMR5) FcsdDRAFT_10010691	Kef-type K transport system, predicted NAD-binding component				Archaea	COG4651
(RMR5) FcsdDRAFT_1001069	(RMR5) FcsdDRAFT_100106910	Pyruvate:ferredoxin oxidoreductase and related 2-oxoacid:ferredoxin oxidoreductases, gamma subunit				Archaea	COG1014
(RMR5) FcsdDRAFT_1001069	(RMR5) FcsdDRAFT_100106911	domain				Archaea	pfam01855
(RMR5) FcsdDRAFT_1001069	(RMR5) FcsdDRAFT_100106913	Pyruvate:ferredoxin oxidoreductase and related 2-oxoacid:ferredoxin oxidoreductases, beta subunit				Archaea	COG1013
(RMR5) FcsdDRAFT_1001069	(RMR5) FcsdDRAFT_100106914	Phosphoglycerate mutase 1				Archaea	COG0588
(RMR5) FcsdDRAFT_1001069	(RMR5) FcsdDRAFT_100106915	Predicted membrane protein				Archaea	COG0344
(RMR5) FcsdDRAFT_1001069	(RMR5) FcsdDRAFT_100106916	tRNA synthetases class II core domain (F)				Archaea	pfam01409
(RMR5) FcsdDRAFT_1001069	(RMR5) FcsdDRAFT_100106917	Phenylalanyl-tRNA synthetase beta subunit				Archaea	COG0072
(RMR5) FcsdDRAFT_1001069	(RMR5) FcsdDRAFT_100106918	tRNA synthetases class II core domain (F)				Archaea	pfam01409
(RMR5) FcsdDRAFT_1001069	(RMR5) FcsdDRAFT_100106919	tRNA synthetases class II core domain (F)				Archaea	pfam01409
(RMR5) FcsdDRAFT_1001069	(RMR5) FcsdDRAFT_10010692	Uncharacterized anaerobic dehydrogenase				Archaea	COG3383
(RMR5) FcsdDRAFT_1001069	(RMR5) FcsdDRAFT_100106920	Tryptophanyl-tRNA synthetase				Archaea	COG0180
(RMR5) FcsdDRAFT_1001069	(RMR5) FcsdDRAFT_100106924	ABC-type uncharacterized transport system, permease component				Archaea	COG4587
(RMR5) FcsdDRAFT_1001069	(RMR5) FcsdDRAFT_100106925	ABC-type uncharacterized transport system, ATPase component				Archaea	COG4586
(RMR5) FcsdDRAFT_1001069	(RMR5) FcsdDRAFT_100106926	tRNA_Arg_CCG				Archaea	tRNA
(RMR5) FcsdDRAFT_1001069	(RMR5) FcsdDRAFT_100106929	Ribosomal protein S26				Archaea	COG4830
(RMR5) FcsdDRAFT_1001069	(RMR5) FcsdDRAFT_100106932	Uncharacterized membrane protein, required for N-linked glycosylation				Archaea	COG1287
(RMR5) FcsdDRAFT_1001069	(RMR5) FcsdDRAFT_10010695	Seryl-tRNA synthetase				Archaea	COG0172
(RMR5) FcsdDRAFT_1001069	(RMR5) FcsdDRAFT_10010697	Thymidylate kinase				Archaea	COG0125
(RMR5) FcsdDRAFT_1001226	(RMR5) FcsdDRAFT_100122610	Predicted protein-tyrosine phosphatase				Archaea	COG2453
(RMR5) FcsdDRAFT_1001226	(RMR5) FcsdDRAFT_10012263	Uncharacterized conserved protein				Archaea	COG3379
(RMR5) FcsdDRAFT_1001226	(RMR5) FcsdDRAFT_10012264	Uncharacterized conserved protein				Archaea	COG3379
(RMR5) FcsdDRAFT_1001226	(RMR5) FcsdDRAFT_10012265	Adenylylsulfate kinase and related kinases				Archaea	COG0529
(RMR5) FcsdDRAFT_1001226	(RMR5) FcsdDRAFT_10012267	ATP sulfurylase (sulfate adenylyltransferase)				Archaea	COG2046
(RMR5) FcsdDRAFT_1001258	(RMR5) FcsdDRAFT_100125810	DNA-directed RNA polymerase, subunit E''				Archaea	COG2093
(RMR5) FcsdDRAFT_1001258	(RMR5) FcsdDRAFT_100125812	S1 RNA binding domain				Archaea	pfam00575
(RMR5) FcsdDRAFT_1001258	(RMR5) FcsdDRAFT_100125813	Uncharacterized proteins of PilT N-term./Vapc superfamily				Archaea	COG1412
(RMR5) FcsdDRAFT_1001258	(RMR5) FcsdDRAFT_100125814	Initiation factor eIF2 gamma, C terminal				Archaea	pfam09173
(RMR5) FcsdDRAFT_1001258	(RMR5) FcsdDRAFT_100125815	Translation initiation factor 2, gamma subunit (eIF-2gamma; GTPase)				Archaea	COG5257
(RMR5) FcsdDRAFT_1001258	(RMR5) FcsdDRAFT_100125816	Translation initiation factor 2, gamma subunit (eIF-2gamma; GTPase)				Archaea	COG5257
(RMR5) FcsdDRAFT_1001258	(RMR5) FcsdDRAFT_100125818	Ribosomal protein S6E (S10)				Archaea	COG2125
(RMR5) FcsdDRAFT_1001258	(RMR5) FcsdDRAFT_100125819	Translation-initiation factor 2				Archaea	pfam11987
(RMR5) FcsdDRAFT_1001258	(RMR5) FcsdDRAFT_100125820	Elongation factor Tu GTP binding domain				Archaea	pfam00009
(RMR5) FcsdDRAFT_1001258	(RMR5) FcsdDRAFT_100125821	Nucleoside diphosphate kinase				Archaea	COG0105
(RMR5) FcsdDRAFT_1001258	(RMR5) FcsdDRAFT_100125822	Ribosomal protein L24E				Archaea	COG2075
(RMR5) FcsdDRAFT_1001258	(RMR5) FcsdDRAFT_100125823	Ribosomal protein S28E/S33				Archaea	COG2053
(RMR5) FcsdDRAFT_1001258	(RMR5) FcsdDRAFT_100125824	Ribosomal protein HS6-type (S12/L30/L7a)				Archaea	COG1358
(RMR5) FcsdDRAFT_1001258	(RMR5) FcsdDRAFT_100125825	Glutamyl- and glutaminyl-tRNA synthetases				Archaea	COG0008
(RMR5) FcsdDRAFT_1001258	(RMR5) FcsdDRAFT_100125826	Glutamyl- and glutaminyl-tRNA synthetases				Archaea	COG0008
(RMR5) FcsdDRAFT_1001258	(RMR5) FcsdDRAFT_100125827	Geranylgeranyl pyrophosphate synthase				Archaea	COG0142
(RMR5) FcsdDRAFT_1001258	(RMR5) FcsdDRAFT_100125828	L-lactate dehydrogenase (FMN-dependent) and related alpha-hydroxy acid dehydrogenases				Archaea	COG1304
(RMR5) FcsdDRAFT_1001258	(RMR5) FcsdDRAFT_100125829	L-lactate dehydrogenase (FMN-dependent) and related alpha-hydroxy acid dehydrogenases				Archaea	COG1304
(RMR5) FcsdDRAFT_1001258	(RMR5) FcsdDRAFT_100125830	Mevalonate kinase				Archaea	COG1577
(RMR5) FcsdDRAFT_1001258	(RMR5) FcsdDRAFT_100125831	Predicted dioxygenase - COG1355				Archaea	COG1355
(RMR5) FcsdDRAFT_1001258	(RMR5) FcsdDRAFT_100125832	Ribosomal protein S2				Archaea	COG0052
(RMR5) FcsdDRAFT_1001258	(RMR5) FcsdDRAFT_100125834	Enolase				Archaea	COG0148
(RMR5) FcsdDRAFT_1001258	(RMR5) FcsdDRAFT_100125835	DNA-directed RNA polymerase, subunit N (RpoN/RPB10)				Archaea	COG1644
(RMR5) FcsdDRAFT_1001258	(RMR5) FcsdDRAFT_100125836	Ribosomal protein S9				Archaea	COG0103
(RMR5) FcsdDRAFT_1001258	(RMR5) FcsdDRAFT_100125837	Ribosomal protein L13				Archaea	COG0102
(RMR5) FcsdDRAFT_1001258	(RMR5) FcsdDRAFT_100125838	Ribosomal protein L18E				Archaea	COG1727
(RMR5) FcsdDRAFT_1001258	(RMR5) FcsdDRAFT_10012584	Ribosomal protein S24E				Archaea	COG2004
(RMR5) FcsdDRAFT_1001258	(RMR5) FcsdDRAFT_10012585	Ribosomal protein S27AE				Archaea	COG1998
(RMR5) FcsdDRAFT_1001258	(RMR5) FcsdDRAFT_10012586	Mn2+dependent serine/threonine protein kinase				Archaea	COG3642
(RMR5) FcsdDRAFT_1001258	(RMR5) FcsdDRAFT_10012589	Uncharacterized protein conserved in archaea				Archaea	COG1909
(RMR5) FcsdDRAFT_1001283	(RMR5) FcsdDRAFT_100128311	SpoVT / AbrB like domain				Archaea	pfam04014
(RMR5) FcsdDRAFT_1001283	(RMR5) FcsdDRAFT_100128313	ATPase (PilT family)				Archaea	COG1855
(RMR5) FcsdDRAFT_1001283	(RMR5) FcsdDRAFT_100128315	Pyruvate:ferredoxin oxidoreductase and related 2-oxoacid:ferredoxin oxidoreductases, beta subunit				Archaea	COG1013
(RMR5) FcsdDRAFT_1001283	(RMR5) FcsdDRAFT_100128316	Transketolase, C-terminal domain				Archaea	pfam02780
(RMR5) FcsdDRAFT_1001283	(RMR5) FcsdDRAFT_100128317	Pyruvate ferredoxin/flavodoxin oxidoreductase				Archaea	pfam01558
(RMR5) FcsdDRAFT_1001283	(RMR5) FcsdDRAFT_100128318	4-aminobutyrate aminotransferase and related aminotransferases				Archaea	COG0160
(RMR5) FcsdDRAFT_1001283	(RMR5) FcsdDRAFT_100128320	Bacterial phospho-glucose isomerase C-terminal region				Archaea	pfam10432
(RMR5) FcsdDRAFT_1001283	(RMR5) FcsdDRAFT_100128321	Predicted hydrolases of the HAD superfamily - COG0561				Archaea	COG0561
(RMR5) FcsdDRAFT_1001283	(RMR5) FcsdDRAFT_100128322	Predicted alternative thymidylate synthase				Archaea	COG1351
(RMR5) FcsdDRAFT_1001283	(RMR5) FcsdDRAFT_100128323	Predicted alternative thymidylate synthase				Archaea	COG1351
(RMR5) FcsdDRAFT_1001283	(RMR5) FcsdDRAFT_10012833	K transport systems, NAD-binding component				Archaea	COG0569
(RMR5) FcsdDRAFT_1001283	(RMR5) FcsdDRAFT_10012834	Chloride channel protein EriC				Archaea	COG0038
(RMR5) FcsdDRAFT_1001283	(RMR5) FcsdDRAFT_10012835	Chloride channel protein EriC				Archaea	COG0038
(RMR5) FcsdDRAFT_1001283	(RMR5) FcsdDRAFT_10012836	Predicted deacylase - COG3608				Archaea	COG3608
(RMR5) FcsdDRAFT_1001283	(RMR5) FcsdDRAFT_10012837	NAD synthase				Archaea	COG0171
(RMR5) FcsdDRAFT_1001294	(RMR5) FcsdDRAFT_10012941	Uncharacterized conserved protein				Archaea	COG3379
(RMR5) FcsdDRAFT_1001294	(RMR5) FcsdDRAFT_100129410	Protein of unknown function (DUF2589)				Archaea	pfam11655
(RMR5) FcsdDRAFT_1001294	(RMR5) FcsdDRAFT_100129418	Aminotransferase class-III				Archaea	pfam00202
(RMR5) FcsdDRAFT_1001294	(RMR5) FcsdDRAFT_100129420	Acyl-coenzyme A synthetases/AMP-(fatty) acid ligases				Archaea	COG0365
(RMR5) FcsdDRAFT_1001294	(RMR5) FcsdDRAFT_100129421	Acyl-coenzyme A synthetases/AMP-(fatty) acid ligases				Archaea	COG0365
(RMR5) FcsdDRAFT_1001294	(RMR5) FcsdDRAFT_100129423	Nitroreductase				Archaea	COG0778
(RMR5) FcsdDRAFT_1001294	(RMR5) FcsdDRAFT_100129425	Peptidase dimerisation domain				Archaea	pfam07687
(RMR5) FcsdDRAFT_1001294	(RMR5) FcsdDRAFT_100129426	Predicted dehydrogenases and related proteins - COG0673				Archaea	COG0673
(RMR5) FcsdDRAFT_1001294	(RMR5) FcsdDRAFT_100129428	Argininosuccinate lyase				Archaea	COG0165
(RMR5) FcsdDRAFT_1001294	(RMR5) FcsdDRAFT_100129429	N-Dimethylarginine dimethylaminohydrolase				Archaea	COG1834
(RMR5) FcsdDRAFT_1001294	(RMR5) FcsdDRAFT_100129430	Leucyl aminopeptidase (aminopeptidase T)				Archaea	COG2309
(RMR5) FcsdDRAFT_1001294	(RMR5) FcsdDRAFT_100129434	ABC-type sugar transport system, permease component				Archaea	COG0395
(RMR5) FcsdDRAFT_1001294	(RMR5) FcsdDRAFT_100129435	ABC-type sugar transport systems, permease components				Archaea	COG1175
(RMR5) FcsdDRAFT_1001294	(RMR5) FcsdDRAFT_100129439	Zn-dependent hydrolases, including glyoxylases				Archaea	COG0491
(RMR5) FcsdDRAFT_1001294	(RMR5) FcsdDRAFT_10012944	SpoVT / AbrB like domain				Archaea	pfam04014
(RMR5) FcsdDRAFT_1001294	(RMR5) FcsdDRAFT_100129440	ABC-type Fe3+hydroxamate transport system, periplasmic component				Archaea	COG0614
(RMR5) FcsdDRAFT_1001294	(RMR5) FcsdDRAFT_10012946	Site-specific recombinases, DNA invertase Pin homologs				Archaea	COG1961
(RMR5) FcsdDRAFT_1001294	(RMR5) FcsdDRAFT_10012948	Ornithine carbamoyltransferase				Archaea	COG0078
(RMR5) FcsdDRAFT_1001294	(RMR5) FcsdDRAFT_10012949	Ornithine carbamoyltransferase				Archaea	COG0078
(RMR5) FcsdDRAFT_1001302	(RMR5) FcsdDRAFT_10013021	Single-stranded DNA-specific exonuclease				Archaea	COG0608
(RMR5) FcsdDRAFT_1001302	(RMR5) FcsdDRAFT_100130210	Asp-tRNAAsn/Glu-tRNAGln amidotransferase A subunit and related amidases				Archaea	COG0154
(RMR5) FcsdDRAFT_1001302	(RMR5) FcsdDRAFT_100130211	Asp-tRNAAsn/Glu-tRNAGln amidotransferase B subunit (PET112 homolog)				Archaea	COG0064
(RMR5) FcsdDRAFT_1001302	(RMR5) FcsdDRAFT_10013022	Alanyl-tRNA synthetase				Archaea	COG0013
(RMR5) FcsdDRAFT_1001302	(RMR5) FcsdDRAFT_10013024	OB-fold nucleic acid binding domain				Archaea	pfam01336
(RMR5) FcsdDRAFT_1001302	(RMR5) FcsdDRAFT_10013025	Aspartyl/asparaginyl-tRNA synthetases				Archaea	COG0017
(RMR5) FcsdDRAFT_1001302	(RMR5) FcsdDRAFT_10013026	Predicted membrane protein - COG0344				Archaea	COG0344
(RMR5) FcsdDRAFT_1001302	(RMR5) FcsdDRAFT_10013027	Predicted kinase related to dihydroxyacetone kinase				Archaea	COG1461
(RMR5) FcsdDRAFT_1001302	(RMR5) FcsdDRAFT_10013028	Uncharacterized protein conserved in bacteria				Archaea	COG1307
(RMR5) FcsdDRAFT_1001302	(RMR5) FcsdDRAFT_10013029	Asp-tRNAAsn/Glu-tRNAGln amidotransferase C subunit				Archaea	COG0721
(RMR5) FcsdDRAFT_1001317	(RMR5) FcsdDRAFT_100131710	Thiamine biosynthesis ATP pyrophosphatase				Archaea	COG0301
(RMR5) FcsdDRAFT_1001317	(RMR5) FcsdDRAFT_100131711	Rhodanese-related sulfurtransferase				Archaea	COG0607
(RMR5) FcsdDRAFT_1001317	(RMR5) FcsdDRAFT_100131712	ABC-type transport system involved in Fe-S cluster assembly, ATPase component				Archaea	COG0396
(RMR5) FcsdDRAFT_1001317	(RMR5) FcsdDRAFT_100131714	ABC-type transport system involved in Fe-S cluster assembly, permease component				Archaea	COG0719
(RMR5) FcsdDRAFT_1001317	(RMR5) FcsdDRAFT_100131715	Uncharacterized protein family (UPF0051)				Archaea	pfam01458
(RMR5) FcsdDRAFT_1001317	(RMR5) FcsdDRAFT_100131716	ABC-type transport system involved in Fe-S cluster assembly, permease component				Archaea	COG0719
(RMR5) FcsdDRAFT_1001317	(RMR5) FcsdDRAFT_10013173	ATPases involved in chromosome partitioning				Archaea	COG0489
(RMR5) FcsdDRAFT_1001317	(RMR5) FcsdDRAFT_10013175	Major Facilitator Superfamily				Archaea	pfam07690
(RMR5) FcsdDRAFT_1001317	(RMR5) FcsdDRAFT_10013176	Uncharacterized conserved protein				Archaea	COG2606
(RMR5) FcsdDRAFT_1001317	(RMR5) FcsdDRAFT_10013177	Selenocysteine lyase				Archaea	COG0520
(RMR5) FcsdDRAFT_1001383	(RMR5) FcsdDRAFT_100138313	Predicted GTPase - COG1163				Archaea	COG1163
(RMR5) FcsdDRAFT_1001383	(RMR5) FcsdDRAFT_10013832	Methionine aminopeptidase				Archaea	COG0024
(RMR5) FcsdDRAFT_1001383	(RMR5) FcsdDRAFT_10013839	rRNA methylase				Archaea	COG0565
(RMR5) FcsdDRAFT_1001567	(RMR5) FcsdDRAFT_100156711	DALR anticodon binding domain				Archaea	pfam05746
(RMR5) FcsdDRAFT_1001567	(RMR5) FcsdDRAFT_100156712	Arginyl-tRNA synthetase				Archaea	COG0018
(RMR5) FcsdDRAFT_1001567	(RMR5) FcsdDRAFT_100156713	Phosphomannomutase				Archaea	COG1109
(RMR5) FcsdDRAFT_1001567	(RMR5) FcsdDRAFT_100156715	Predicted ATPase of the PP-loop superfamily implicated in cell cycle control				Archaea	COG0037
(RMR5) FcsdDRAFT_1001567	(RMR5) FcsdDRAFT_100156717	ThiS family				Archaea	pfam02597
(RMR5) FcsdDRAFT_1001567	(RMR5) FcsdDRAFT_100156718	Uncharacterized conserved protein				Archaea	COG1371
(RMR5) FcsdDRAFT_1001567	(RMR5) FcsdDRAFT_100156719	Ferredoxin				Archaea	COG1141
(RMR5) FcsdDRAFT_1001567	(RMR5) FcsdDRAFT_10015672	Predicted RNA-binding protein homologous to eukaryotic snRNP				Archaea	COG1293
(RMR5) FcsdDRAFT_1001567	(RMR5) FcsdDRAFT_100156720	Isopentenyldiphosphate isomerase				Archaea	COG1443
(RMR5) FcsdDRAFT_1001567	(RMR5) FcsdDRAFT_10015674	ATPases of the AAA class				Archaea	COG0464
(RMR5) FcsdDRAFT_1001567	(RMR5) FcsdDRAFT_10015676	tRNA_Thr_TGT				Archaea	tRNA
(RMR5) FcsdDRAFT_1001609	(RMR5) FcsdDRAFT_10016091	Acetylornithine deacetylase/Succinyl-diaminopimelate desuccinylase and related deacylases				Archaea	COG0624
(RMR5) FcsdDRAFT_1001609	(RMR5) FcsdDRAFT_100160911	ABC-type branched-chain amino acid transport systems, ATPase component				Archaea	COG0411
(RMR5) FcsdDRAFT_1001609	(RMR5) FcsdDRAFT_100160912	ABC-type branched-chain amino acid transport systems, ATPase component				Archaea	COG0411
(RMR5) FcsdDRAFT_1001609	(RMR5) FcsdDRAFT_100160914	6-pyruvoyl-tetrahydropterin synthase related domain; membrane protein				Archaea	pfam10131
(RMR5) FcsdDRAFT_1001609	(RMR5) FcsdDRAFT_100160915	Zn-dependent hydrolases, including glyoxylases				Archaea	COG0491
(RMR5) FcsdDRAFT_1001609	(RMR5) FcsdDRAFT_100160918	TOBE domain				Archaea	pfam08402
(RMR5) FcsdDRAFT_1001609	(RMR5) FcsdDRAFT_100160919	ABC-type sugar transport systems, ATPase components				Archaea	COG3839
(RMR5) FcsdDRAFT_1001609	(RMR5) FcsdDRAFT_100160922	Predicted transcriptional regulators containing the CopG/Arc/MetJ DNA-binding domain and a metal-binding domain - COG0864				Archaea	COG0864
(RMR5) FcsdDRAFT_1001609	(RMR5) FcsdDRAFT_100160923	Cation transport ATPase				Archaea	COG2217
(RMR5) FcsdDRAFT_1001609	(RMR5) FcsdDRAFT_100160924	Cation transport ATPase				Archaea	COG2217
(RMR5) FcsdDRAFT_1001609	(RMR5) FcsdDRAFT_100160927	DEAD/DEAH box helicase				Archaea	pfam00270
(RMR5) FcsdDRAFT_1001609	(RMR5) FcsdDRAFT_10016093	Cystathionine beta-lyases/cystathionine gamma-synthases				Archaea	COG0626
(RMR5) FcsdDRAFT_1001609	(RMR5) FcsdDRAFT_10016094	Cystathionine beta-lyases/cystathionine gamma-synthases				Archaea	COG0626
(RMR5) FcsdDRAFT_1001609	(RMR5) FcsdDRAFT_10016095	3-hydroxyacyl-CoA dehydrogenase				Archaea	COG1250
(RMR5) FcsdDRAFT_1001609	(RMR5) FcsdDRAFT_10016096	Saccharopine dehydrogenase and related proteins				Archaea	COG1748
(RMR5) FcsdDRAFT_1001609	(RMR5) FcsdDRAFT_10016097	ABC-type branched-chain amino acid transport system, permease component				Archaea	COG4177
(RMR5) FcsdDRAFT_1001609	(RMR5) FcsdDRAFT_10016098	ABC-type branched-chain amino acid transport system, permease component				Archaea	COG4177
(RMR5) FcsdDRAFT_1001609	(RMR5) FcsdDRAFT_10016099	Branched-chain amino acid ABC-type transport system, permease components				Archaea	COG0559
(RMR5) FcsdDRAFT_1001657	(RMR5) FcsdDRAFT_100165710	Predicted methyltransferase				Archaea	COG2520
(RMR5) FcsdDRAFT_1001657	(RMR5) FcsdDRAFT_100165711	Predicted methyltransferase				Archaea	COG2520
(RMR5) FcsdDRAFT_1001657	(RMR5) FcsdDRAFT_10016576	Uncharacterized protein conserved in archaea				Archaea	COG1849
(RMR5) FcsdDRAFT_1001657	(RMR5) FcsdDRAFT_10016577	Diphthamide biosynthesis methyltransferase				Archaea	COG1798
(RMR5) FcsdDRAFT_1001657	(RMR5) FcsdDRAFT_10016579	Predicted nucleic-acid-binding protein, contains PIN domain - COG5573				Archaea	COG5573
(RMR5) FcsdDRAFT_1001675	(RMR5) FcsdDRAFT_10016751	Predicted acyl-CoA transferases/carnitine dehydratase				Archaea	COG1804
(RMR5) FcsdDRAFT_1001675	(RMR5) FcsdDRAFT_100167510	ABC-type phosphate transport system, periplasmic component				Archaea	COG0226
(RMR5) FcsdDRAFT_1001675	(RMR5) FcsdDRAFT_100167513	ABC-type phosphate transport system, permease component				Archaea	COG0573
(RMR5) FcsdDRAFT_1001675	(RMR5) FcsdDRAFT_100167515	ABC-type phosphate transport system, permease component				Archaea	COG0581
(RMR5) FcsdDRAFT_1001675	(RMR5) FcsdDRAFT_100167516	ABC-type phosphate transport system, ATPase component				Archaea	COG1117
(RMR5) FcsdDRAFT_1001675	(RMR5) FcsdDRAFT_100167517	ABC-type polar amino acid transport system, ATPase component				Archaea	COG1126
(RMR5) FcsdDRAFT_1001675	(RMR5) FcsdDRAFT_100167521	Alcohol dehydrogenase GroES-like domain				Archaea	pfam08240
(RMR5) FcsdDRAFT_1001675	(RMR5) FcsdDRAFT_100167522	Pyridine nucleotide-disulphide oxidoreductase				Archaea	pfam07992
(RMR5) FcsdDRAFT_1001675	(RMR5) FcsdDRAFT_100167523	Uncharacterized conserved protein - COG2427				Archaea	COG2427
(RMR5) FcsdDRAFT_1001675	(RMR5) FcsdDRAFT_100167524	Uncharacterized conserved protein - COG2210				Archaea	COG2210
(RMR5) FcsdDRAFT_1001675	(RMR5) FcsdDRAFT_100167525	Aldo/keto reductases, related to diketogulonate reductase				Archaea	COG0656
(RMR5) FcsdDRAFT_1001675	(RMR5) FcsdDRAFT_100167527	Aminotransferase class-V				Archaea	pfam00266
(RMR5) FcsdDRAFT_1001675	(RMR5) FcsdDRAFT_100167528	Electron transfer flavoprotein, beta subunit				Archaea	COG2086
(RMR5) FcsdDRAFT_1001675	(RMR5) FcsdDRAFT_10016753	Uncharacterized conserved protein - COG1542				Archaea	COG1542
(RMR5) FcsdDRAFT_1001675	(RMR5) FcsdDRAFT_100167530	Electron transfer flavoprotein, alpha subunit				Archaea	COG2025
(RMR5) FcsdDRAFT_1001675	(RMR5) FcsdDRAFT_100167532	Fe-S oxidoreductase				Archaea	COG0247
(RMR5) FcsdDRAFT_1001675	(RMR5) FcsdDRAFT_100167533	Protein related to penicillin acylase				Archaea	COG2366
(RMR5) FcsdDRAFT_1001675	(RMR5) FcsdDRAFT_10016759	SpoVT / AbrB like domain				Archaea	pfam04014
(RMR5) FcsdDRAFT_1001704	(RMR5) FcsdDRAFT_100170410	Formate hydrogenlyase subunit 6/NADH:ubiquinone oxidoreductase 23 kD subunit (chain I)				Archaea	COG1143
(RMR5) FcsdDRAFT_1001704	(RMR5) FcsdDRAFT_100170411	NADH-ubiquinone/plastoquinone oxidoreductase chain 6				Archaea	pfam00499
(RMR5) FcsdDRAFT_1001704	(RMR5) FcsdDRAFT_100170413	Multisubunit Na+/H+ antiporter, MnhC subunit				Archaea	COG1006
(RMR5) FcsdDRAFT_1001704	(RMR5) FcsdDRAFT_100170414	NADH:ubiquinone oxidoreductase subunit 5 (chain L)/Multisubunit Na+/H+ antiporter, MnhA subunit				Archaea	COG1009
(RMR5) FcsdDRAFT_1001704	(RMR5) FcsdDRAFT_10017044	NADH:ubiquinone oxidoreductase 20 kD subunit and related Fe-S oxidoreductases				Archaea	COG0377
(RMR5) FcsdDRAFT_1001704	(RMR5) FcsdDRAFT_10017045	NADH:ubiquinone oxidoreductase 27 kD subunit				Archaea	COG0852
(RMR5) FcsdDRAFT_1001704	(RMR5) FcsdDRAFT_10017046	NADH:ubiquinone oxidoreductase 49 kD subunit 7				Archaea	COG0649
(RMR5) FcsdDRAFT_1001704	(RMR5) FcsdDRAFT_10017048	NADH:ubiquinone oxidoreductase subunit 1 (chain H)				Archaea	COG1005
(RMR5) FcsdDRAFT_1001704	(RMR5) FcsdDRAFT_10017049	NADH:ubiquinone oxidoreductase subunit 1 (chain H)				Archaea	COG1005
(RMR5) FcsdDRAFT_1001922	(RMR5) FcsdDRAFT_10019221	ABC-type branched-chain amino acid transport system, permease component				Archaea	COG4177
(RMR5) FcsdDRAFT_1001922	(RMR5) FcsdDRAFT_100192210	Predicted small metal-binding protein - COG5466				Archaea	COG5466
(RMR5) FcsdDRAFT_1001922	(RMR5) FcsdDRAFT_10019222	ABC-type branched-chain amino acid transport systems, ATPase component				Archaea	COG0411
(RMR5) FcsdDRAFT_1001922	(RMR5) FcsdDRAFT_10019224	ABC-type branched-chain amino acid transport systems, ATPase component				Archaea	COG0410
(RMR5) FcsdDRAFT_1001922	(RMR5) FcsdDRAFT_10019225	Major Facilitator Superfamily				Archaea	pfam07690
(RMR5) FcsdDRAFT_1001922	(RMR5) FcsdDRAFT_10019226	Sugar (and other) transporter				Archaea	pfam00083
(RMR5) FcsdDRAFT_1001922	(RMR5) FcsdDRAFT_10019228	Glutamate decarboxylase and related PLP-dependent proteins				Archaea	COG0076
(RMR5) FcsdDRAFT_1002027	(RMR5) FcsdDRAFT_10020271	Predicted N-acetylglucosamine kinase				Archaea	COG2971
(RMR5) FcsdDRAFT_1002027	(RMR5) FcsdDRAFT_100202710	Helix-turn-helix				Archaea	pfam01381
(RMR5) FcsdDRAFT_1002027	(RMR5) FcsdDRAFT_100202712	Uncharacterized ABC-type transport system, periplasmic component/surface lipoprotein				Archaea	COG1744
(RMR5) FcsdDRAFT_1002027	(RMR5) FcsdDRAFT_100202716	ABC-type uncharacterized transport system, permease component				Archaea	COG4603
(RMR5) FcsdDRAFT_1002027	(RMR5) FcsdDRAFT_100202717	Uncharacterized ABC-type transport system, permease component				Archaea	COG1079
(RMR5) FcsdDRAFT_1002027	(RMR5) FcsdDRAFT_100202718	Acyl-CoA dehydrogenases				Archaea	COG1960
(RMR5) FcsdDRAFT_1002027	(RMR5) FcsdDRAFT_10020272	Rhomboid family				Archaea	pfam01694
(RMR5) FcsdDRAFT_1002027	(RMR5) FcsdDRAFT_100202722	Acetyl-CoA acetyltransferase				Archaea	COG0183
(RMR5) FcsdDRAFT_1002027	(RMR5) FcsdDRAFT_100202726	Acyl-CoA dehydrogenases				Archaea	COG1960
(RMR5) FcsdDRAFT_1002027	(RMR5) FcsdDRAFT_100202727	Acyl-CoA dehydrogenases				Archaea	COG1960
(RMR5) FcsdDRAFT_1002027	(RMR5) FcsdDRAFT_100202728	Uncharacterized conserved protein				Archaea	COG1720
(RMR5) FcsdDRAFT_1002027	(RMR5) FcsdDRAFT_10020273	ABC-type antimicrobial peptide transport system, ATPase component				Archaea	COG1136
(RMR5) FcsdDRAFT_1002027	(RMR5) FcsdDRAFT_100202731	Citrate synthase				Archaea	COG0372
(RMR5) FcsdDRAFT_1002027	(RMR5) FcsdDRAFT_10020274	ABC-type antimicrobial peptide transport system, ATPase component				Archaea	COG1136
(RMR5) FcsdDRAFT_1002027	(RMR5) FcsdDRAFT_10020276	ABC-type transport system, involved in lipoprotein release, permease component				Archaea	COG4591
(RMR5) FcsdDRAFT_1002027	(RMR5) FcsdDRAFT_10020279	Adenine/guanine phosphoribosyltransferases and related PRPP-binding proteins				Archaea	COG0503
(RMR5) FcsdDRAFT_1002183	(RMR5) FcsdDRAFT_10021831	Aldo/keto reductases, related to diketogulonate reductase				Archaea	COG0656
(RMR5) FcsdDRAFT_1002183	(RMR5) FcsdDRAFT_10021832	Aldo/keto reductases, related to diketogulonate reductase				Archaea	COG0656
(RMR5) FcsdDRAFT_1002183	(RMR5) FcsdDRAFT_10021833	Glycosyltransferase				Archaea	COG0438
(RMR5) FcsdDRAFT_1002183	(RMR5) FcsdDRAFT_10021834	Predicted Zn-dependent proteases and their inactivated homologs				Archaea	COG0312
(RMR5) FcsdDRAFT_1002194	(RMR5) FcsdDRAFT_10021942	Isocitrate dehydrogenases				Archaea	COG0538
(RMR5) FcsdDRAFT_1002194	(RMR5) FcsdDRAFT_10021943	Universal stress protein family				Archaea	pfam00582
(RMR5) FcsdDRAFT_1002407	(RMR5) FcsdDRAFT_10024071	Metal-dependent hydrolases of the beta-lactamase superfamily III				Archaea	COG1234
(RMR5) FcsdDRAFT_1002407	(RMR5) FcsdDRAFT_10024072	Diadenosine tetraphosphate (Ap4A) hydrolase and other HIT family hydrolases				Archaea	COG0537
(RMR5) FcsdDRAFT_1002547	(RMR5) FcsdDRAFT_10025471	Predicted P-loop ATPase fused to an acetyltransferase				Archaea	COG1444
(RMR5) FcsdDRAFT_1002547	(RMR5) FcsdDRAFT_100254714	Uncharacterized conserved protein - COG2078				Archaea	COG2078
(RMR5) FcsdDRAFT_1002547	(RMR5) FcsdDRAFT_100254719	Wyosine base formation				Archaea	pfam08608
(RMR5) FcsdDRAFT_1002547	(RMR5) FcsdDRAFT_10025472	Predicted P-loop ATPase fused to an acetyltransferase				Archaea	COG1444
(RMR5) FcsdDRAFT_1002547	(RMR5) FcsdDRAFT_100254721	Cytosine deaminase and related metal-dependent hydrolases				Archaea	COG0402
(RMR5) FcsdDRAFT_1002547	(RMR5) FcsdDRAFT_100254722	Cytosine deaminase and related metal-dependent hydrolases				Archaea	COG0402
(RMR5) FcsdDRAFT_1002547	(RMR5) FcsdDRAFT_100254723	Predicted ATPases of PP-loop superfamily - COG2102				Archaea	COG2102
(RMR5) FcsdDRAFT_1002547	(RMR5) FcsdDRAFT_100254726	Cation transport ATPase				Archaea	COG0474
(RMR5) FcsdDRAFT_1002547	(RMR5) FcsdDRAFT_100254727	Cation transport ATPase				Archaea	COG0474
(RMR5) FcsdDRAFT_1002547	(RMR5) FcsdDRAFT_100254728	Cation transport ATPase				Archaea	COG0474
(RMR5) FcsdDRAFT_1002547	(RMR5) FcsdDRAFT_100254730	Putative archaeal flagellar protein G				Archaea	COG3354
(RMR5) FcsdDRAFT_1002547	(RMR5) FcsdDRAFT_10025475	Lhr-like helicases				Archaea	COG1201
(RMR5) FcsdDRAFT_1002547	(RMR5) FcsdDRAFT_10025477	Uncharacterized protein conserved in archaea				Archaea	COG1650
(RMR5) FcsdDRAFT_1002547	(RMR5) FcsdDRAFT_10025478	Single-stranded DNA-specific exonuclease				Archaea	COG0608
(RMR5) FcsdDRAFT_1002547	(RMR5) FcsdDRAFT_10025479	Single-stranded DNA-specific exonuclease				Archaea	COG0608
(RMR5) FcsdDRAFT_1002613	(RMR5) FcsdDRAFT_10026132	Phosphate transport regulator (distant homolog of PhoU)				Archaea	COG1392
(RMR5) FcsdDRAFT_1002613	(RMR5) FcsdDRAFT_10026133	Phosphate/sulphate permeases				Archaea	COG0306
(RMR5) FcsdDRAFT_1002613	(RMR5) FcsdDRAFT_10026138	Rad51				Archaea	pfam08423
(RMR5) FcsdDRAFT_1002613	(RMR5) FcsdDRAFT_10026139	Aspartyl/asparaginyl-tRNA synthetases				Archaea	COG0017
(RMR5) FcsdDRAFT_1002616	(RMR5) FcsdDRAFT_10026163	Quinolinate phosphoribosyl transferase, C-terminal domain				Archaea	pfam01729
(RMR5) FcsdDRAFT_1002616	(RMR5) FcsdDRAFT_10026167	Deacetylases, including yeast histone deacetylase and acetoin utilization protein				Archaea	COG0123
(RMR5) FcsdDRAFT_1002616	(RMR5) FcsdDRAFT_10026168	Predicted GTPase, probable translation factor - COG0012				Archaea	COG0012
(RMR5) FcsdDRAFT_1002616	(RMR5) FcsdDRAFT_10026169	Predicted exonuclease of the beta-lactamase fold involved in RNA processing - COG1236				Archaea	COG1236
(RMR5) FcsdDRAFT_1002792	(RMR5) FcsdDRAFT_10027921	Cobalamin-independent synthase, N-terminal domain				Archaea	pfam08267
(RMR5) FcsdDRAFT_1002792	(RMR5) FcsdDRAFT_10027923	Methionine synthase II (cobalamin-independent)				Archaea	COG0620
(RMR5) FcsdDRAFT_1002792	(RMR5) FcsdDRAFT_10027924	Predicted CoA-binding protein - COG1832				Archaea	COG1832
(RMR5) FcsdDRAFT_1002792	(RMR5) FcsdDRAFT_10027926	Aspartate/tyrosine/aromatic aminotransferase				Archaea	COG0436
(RMR5) FcsdDRAFT_1002792	(RMR5) FcsdDRAFT_10027928	Predicted GTPase or GTP-binding protein - COG1341				Archaea	COG1341
(RMR5) FcsdDRAFT_1002976	(RMR5) FcsdDRAFT_10029761	Uncharacterized conserved protein - COG2096				Archaea	COG2096
(RMR5) FcsdDRAFT_1002976	(RMR5) FcsdDRAFT_10029762	Uncharacterized protein required for cytochrome oxidase assembly				Archaea	COG1612
(RMR5) FcsdDRAFT_1002976	(RMR5) FcsdDRAFT_10029763	Polyprenyltransferase (cytochrome oxidase assembly factor)				Archaea	COG0109
(RMR5) FcsdDRAFT_1003019	(RMR5) FcsdDRAFT_100301915	Type IV secretory pathway, VirB11 components, and related ATPases involved in archaeal flagella biosynthesis				Archaea	COG0630
(RMR5) FcsdDRAFT_1003019	(RMR5) FcsdDRAFT_100301918	Transmembrane exosortase (Exosortase_EpsH)				Archaea	pfam09721
(RMR5) FcsdDRAFT_1003150	(RMR5) FcsdDRAFT_10031502	Uncharacterized conserved protein - COG2428				Archaea	COG2428
(RMR5) FcsdDRAFT_1003349	(RMR5) FcsdDRAFT_10033491	23S rRNA. Archaeal LSU				Archaea	rRNA_23S
(RMR5) FcsdDRAFT_1003349	(RMR5) FcsdDRAFT_10033495	Transcriptional regulators				Archaea	COG1522
(RMR5) FcsdDRAFT_1003349	(RMR5) FcsdDRAFT_10033497	Topoisomerase IA				Archaea	COG0550
(RMR5) FcsdDRAFT_1003425	(RMR5) FcsdDRAFT_10034251	Zn-dependent hydrolases, including glyoxylases				Archaea	COG0491
(RMR5) FcsdDRAFT_1003425	(RMR5) FcsdDRAFT_100342511	HD domain				Archaea	pfam01966
(RMR5) FcsdDRAFT_1003425	(RMR5) FcsdDRAFT_100342521	Peptidase dimerisation domain				Archaea	pfam07687
(RMR5) FcsdDRAFT_1003425	(RMR5) FcsdDRAFT_10034253	Dehydrogenases (flavoproteins)				Archaea	COG0644
(RMR5) FcsdDRAFT_1003425	(RMR5) FcsdDRAFT_10034254	FAD binding domain				Archaea	pfam00890
(RMR5) FcsdDRAFT_1003425	(RMR5) FcsdDRAFT_10034256	Leucyl-tRNA synthetase				Archaea	COG0495
(RMR5) FcsdDRAFT_1003425	(RMR5) FcsdDRAFT_10034258	tRNA synthetases class I (M)				Archaea	pfam09334
(RMR5) FcsdDRAFT_1003425	(RMR5) FcsdDRAFT_10034259	Anticodon-binding domain				Archaea	pfam08264
(RMR5) FcsdDRAFT_1003572	(RMR5) FcsdDRAFT_100357212	Domain of unknown function DUF87				Archaea	pfam01935
(RMR5) FcsdDRAFT_1003572	(RMR5) FcsdDRAFT_100357216	Type IV secretory pathway, VirB11 components, and related ATPases involved in archaeal flagella biosynthesis				Archaea	COG0630
(RMR5) FcsdDRAFT_1003572	(RMR5) FcsdDRAFT_10035722	ATPases of the AAA class				Archaea	COG0464
(RMR5) FcsdDRAFT_1003572	(RMR5) FcsdDRAFT_100357221	Small nuclear ribonucleoprotein (snRNP) homolog				Archaea	COG1958
(RMR5) FcsdDRAFT_1003572	(RMR5) FcsdDRAFT_100357223	Predicted exonuclease of the beta-lactamase fold involved in RNA processing				Archaea	COG1236
(RMR5) FcsdDRAFT_1003572	(RMR5) FcsdDRAFT_100357224	Beta-Casp domain				Archaea	pfam10996
(RMR5) FcsdDRAFT_1003572	(RMR5) FcsdDRAFT_100357225	Predicted Zn-dependent proteases - COG1913				Archaea	COG1913
(RMR5) FcsdDRAFT_1003572	(RMR5) FcsdDRAFT_100357226	Ribosomal L38e protein family				Archaea	pfam01781
(RMR5) FcsdDRAFT_1003572	(RMR5) FcsdDRAFT_100357227	Predicted RNA-binding protein, contains THUMP domain - COG1818				Archaea	COG1818
(RMR5) FcsdDRAFT_1003572	(RMR5) FcsdDRAFT_100357229	Predicted phosphoribosyltransferases				Archaea	COG2236
(RMR5) FcsdDRAFT_1003572	(RMR5) FcsdDRAFT_10035723	Aspartyl/asparaginyl-tRNA synthetases				Archaea	COG0017
(RMR5) FcsdDRAFT_1003572	(RMR5) FcsdDRAFT_100357233	Mg-dependent DNase				Archaea	COG0084
(RMR5) FcsdDRAFT_1003572	(RMR5) FcsdDRAFT_100357234	tRNA_Pseudo_CTC				Archaea	tRNA
(RMR5) FcsdDRAFT_1003572	(RMR5) FcsdDRAFT_100357237	Archaeal fructose 1,6-bisphosphatase				Archaea	COG1980
(RMR5) FcsdDRAFT_1003572	(RMR5) FcsdDRAFT_10035724	ATP-grasp domain				Archaea	pfam08442
(RMR5) FcsdDRAFT_1003572	(RMR5) FcsdDRAFT_100357240	L-alanine-DL-glutamate epimerase and related enzymes of enolase superfamily				Archaea	COG4948
(RMR5) FcsdDRAFT_1003572	(RMR5) FcsdDRAFT_10035725	Succinyl-CoA synthetase, beta subunit				Archaea	COG0045
(RMR5) FcsdDRAFT_1003572	(RMR5) FcsdDRAFT_10035726	CoA binding domain				Archaea	pfam02629
(RMR5) FcsdDRAFT_1003572	(RMR5) FcsdDRAFT_10035728	Ribosomal protein L40E				Archaea	COG1552
(RMR5) FcsdDRAFT_1003775	(RMR5) FcsdDRAFT_10037751	Tyrosyl-tRNA synthetase				Archaea	COG0162
(RMR5) FcsdDRAFT_1003775	(RMR5) FcsdDRAFT_100377510	ABC-type multidrug transport system, ATPase component				Archaea	COG1131
(RMR5) FcsdDRAFT_1003775	(RMR5) FcsdDRAFT_100377511	tRNA synthetases class I (M)				Archaea	pfam09334
(RMR5) FcsdDRAFT_1003775	(RMR5) FcsdDRAFT_100377512	tRNA synthetases class I (M)				Archaea	pfam09334
(RMR5) FcsdDRAFT_1003775	(RMR5) FcsdDRAFT_100377517	Glycosyltransferase				Archaea	COG0438
(RMR5) FcsdDRAFT_1003775	(RMR5) FcsdDRAFT_100377518	Glycosyltransferases, probably involved in cell wall biogenesis				Archaea	COG1215
(RMR5) FcsdDRAFT_1003775	(RMR5) FcsdDRAFT_100377519	UDP-N-acetylglucosamine 2-epimerase				Archaea	COG0381
(RMR5) FcsdDRAFT_1003775	(RMR5) FcsdDRAFT_10037752	Predicted transcriptional regulator - COG2522				Archaea	COG2522
(RMR5) FcsdDRAFT_1003775	(RMR5) FcsdDRAFT_100377522	Glycosyltransferase				Archaea	COG0438
(RMR5) FcsdDRAFT_1003775	(RMR5) FcsdDRAFT_100377523	Membrane protein involved in the export of O-antigen and teichoic acid				Archaea	COG2244
(RMR5) FcsdDRAFT_1003775	(RMR5) FcsdDRAFT_10037753	Uncharacterized conserved protein - COG2096				Archaea	COG2096
(RMR5) FcsdDRAFT_1003775	(RMR5) FcsdDRAFT_10037755	Ribonucleotide reductase, alpha subunit				Archaea	COG0209
(RMR5) FcsdDRAFT_1003775	(RMR5) FcsdDRAFT_10037756	Ribonucleotide reductase, alpha subunit				Archaea	COG0209
(RMR5) FcsdDRAFT_1003775	(RMR5) FcsdDRAFT_10037757	Ribonucleotide reductase, alpha subunit				Archaea	COG0209
(RMR5) FcsdDRAFT_1003775	(RMR5) FcsdDRAFT_10037758	ABC-type multidrug transport system, permease component				Archaea	COG0842
(RMR5) FcsdDRAFT_1003848	(RMR5) FcsdDRAFT_10038482	Uncharacterized conserved protein - COG3270				Archaea	COG3270
(RMR5) FcsdDRAFT_1003848	(RMR5) FcsdDRAFT_10038484	Uncharacterized proteins of the AP superfamily				Archaea	COG1524
(RMR5) FcsdDRAFT_1004718	(RMR5) FcsdDRAFT_100471811	Rad50 zinc hook motif				Archaea	pfam04423
(RMR5) FcsdDRAFT_1004718	(RMR5) FcsdDRAFT_100471813	Dinucleotide-utilizing enzymes involved in molybdopterin and thiamine biosynthesis family 2				Archaea	COG0476
(RMR5) FcsdDRAFT_1004718	(RMR5) FcsdDRAFT_10047182	Reverse gyrase				Archaea	COG1110
(RMR5) FcsdDRAFT_1004718	(RMR5) FcsdDRAFT_10047183	Reverse gyrase				Archaea	COG1110
(RMR5) FcsdDRAFT_1004718	(RMR5) FcsdDRAFT_10047184	Reverse gyrase				Archaea	COG1110
(RMR5) FcsdDRAFT_1004718	(RMR5) FcsdDRAFT_10047185	Reverse gyrase				Archaea	COG1110
(RMR5) FcsdDRAFT_1004718	(RMR5) FcsdDRAFT_10047187	Translation elongation factor EF-1beta				Archaea	COG2092
(RMR5) FcsdDRAFT_1004718	(RMR5) FcsdDRAFT_10047188	Uncharacterized conserved protein - COG1656				Archaea	COG1656
(RMR5) FcsdDRAFT_1004958	(RMR5) FcsdDRAFT_100495810	tRNA_Pseudo_CGA				Archaea	tRNA
(RMR5) FcsdDRAFT_1004958	(RMR5) FcsdDRAFT_100495812	MatE				Archaea	pfam01554
(RMR5) FcsdDRAFT_1004958	(RMR5) FcsdDRAFT_100495813	Uncharacterized conserved protein - COG3247				Archaea	COG3247
(RMR5) FcsdDRAFT_1004958	(RMR5) FcsdDRAFT_100495815	Histidyl-tRNA synthetase				Archaea	COG0124
(RMR5) FcsdDRAFT_1004958	(RMR5) FcsdDRAFT_100495818	Purine-nucleoside phosphorylase				Archaea	COG0813
(RMR5) FcsdDRAFT_1004958	(RMR5) FcsdDRAFT_100495819	Uncharacterized conserved protein - COG1433				Archaea	COG1433
(RMR5) FcsdDRAFT_1004958	(RMR5) FcsdDRAFT_10049582	Predicted membrane protein - COG2426				Archaea	COG2426
(RMR5) FcsdDRAFT_1004958	(RMR5) FcsdDRAFT_100495825	Lectin C-type domain				Archaea	pfam00059
(RMR5) FcsdDRAFT_1004958	(RMR5) FcsdDRAFT_100495828	Thiamine biosynthesis ATP pyrophosphatase				Archaea	COG0301
(RMR5) FcsdDRAFT_1004958	(RMR5) FcsdDRAFT_10049583	Uncharacterized protein conserved in bacteria				Archaea	COG4317
(RMR5) FcsdDRAFT_1004958	(RMR5) FcsdDRAFT_100495832	Ferredoxin-thioredoxin reductase, catalytic subunit				Archaea	COG4802
(RMR5) FcsdDRAFT_1004958	(RMR5) FcsdDRAFT_100495833	Glutamate dehydrogenase/leucine dehydrogenase				Archaea	COG0334
(RMR5) FcsdDRAFT_1004958	(RMR5) FcsdDRAFT_100495834	Glutamate dehydrogenase/leucine dehydrogenase				Archaea	COG0334
(RMR5) FcsdDRAFT_1004958	(RMR5) FcsdDRAFT_100495838	FAD dependent oxidoreductase				Archaea	pfam01266
(RMR5) FcsdDRAFT_1004958	(RMR5) FcsdDRAFT_100495839	Pyridine nucleotide-disulphide oxidoreductase				Archaea	pfam07992
(RMR5) FcsdDRAFT_1004958	(RMR5) FcsdDRAFT_100495840	Predicted acetyltransferase - COG2388				Archaea	COG2388
(RMR5) FcsdDRAFT_1004958	(RMR5) FcsdDRAFT_100495841	Uncharacterized protein related to Endonuclease III				Archaea	COG2231
(RMR5) FcsdDRAFT_1004958	(RMR5) FcsdDRAFT_100495843	4-hydroxybenzoate polyprenyltransferase and related prenyltransferases				Archaea	COG0382
(RMR5) FcsdDRAFT_1004958	(RMR5) FcsdDRAFT_10049585	Predicted metal-dependent hydrolases related to alanyl-tRNA synthetase HxxxH domain				Archaea	COG2872
(RMR5) FcsdDRAFT_1004958	(RMR5) FcsdDRAFT_10049586	Threonyl and Alanyl tRNA synthetase second additional domain				Archaea	pfam07973
(RMR5) FcsdDRAFT_1004980	(RMR5) FcsdDRAFT_10049801	HD superfamily phosphohydrolases				Archaea	COG1078
(RMR5) FcsdDRAFT_1004980	(RMR5) FcsdDRAFT_100498010	Fibrillarin-like rRNA methylase				Archaea	COG1889
(RMR5) FcsdDRAFT_1004980	(RMR5) FcsdDRAFT_100498014	Endonuclease related to archaeal Holliday junction resolvase				Archaea	pfam10107
(RMR5) FcsdDRAFT_1004980	(RMR5) FcsdDRAFT_100498015	Prolyl-tRNA synthetase, C-terminal				Archaea	pfam09180
(RMR5) FcsdDRAFT_1004980	(RMR5) FcsdDRAFT_100498016	Prolyl-tRNA synthetase				Archaea	COG0442
(RMR5) FcsdDRAFT_1004980	(RMR5) FcsdDRAFT_10049802	Uncharacterized conserved protein - COG1756				Archaea	COG1756
(RMR5) FcsdDRAFT_1004980	(RMR5) FcsdDRAFT_10049803	Threonyl and Alanyl tRNA synthetase second additional domain				Archaea	pfam07973
(RMR5) FcsdDRAFT_1004980	(RMR5) FcsdDRAFT_10049804	tRNA synthetases class II (A)				Archaea	pfam01411
(RMR5) FcsdDRAFT_1004980	(RMR5) FcsdDRAFT_10049805	tRNA synthetases class II (A)				Archaea	pfam01411
(RMR5) FcsdDRAFT_1004980	(RMR5) FcsdDRAFT_10049809	Protein implicated in ribosomal biogenesis, Nop56p homolog				Archaea	COG1498
(RMR5) FcsdDRAFT_1005203	(RMR5) FcsdDRAFT_10052031	Predicted translation initiation factor 2B subunit, eIF-2B alpha/beta/delta family - COG0182				Archaea	COG0182
(RMR5) FcsdDRAFT_1005203	(RMR5) FcsdDRAFT_10052033	ABC-type uncharacterized transport systems, ATPase components				Archaea	COG3845
(RMR5) FcsdDRAFT_1005816	(RMR5) FcsdDRAFT_10058162	6-O-methylguanine DNA methyltransferase, DNA binding domain				Archaea	pfam01035
(RMR5) FcsdDRAFT_1005816	(RMR5) FcsdDRAFT_10058164	Argininosuccinate synthase				Archaea	COG0137
(RMR5) FcsdDRAFT_1005833	(RMR5) FcsdDRAFT_100583312	Uncharacterized protein predicted to be involved in DNA repair - COG1421				Archaea	COG1421
(RMR5) FcsdDRAFT_1005833	(RMR5) FcsdDRAFT_10058333	Uncharacterized protein predicted to be involved in DNA repair - COG1343				Archaea	COG1343
(RMR5) FcsdDRAFT_1005833	(RMR5) FcsdDRAFT_10058334	CRISPR associated protein Cas1				Archaea	pfam01867
(RMR5) FcsdDRAFT_1005833	(RMR5) FcsdDRAFT_10058335	CRISPR associated protein Cas1				Archaea	pfam01867
(RMR5) FcsdDRAFT_1005833	(RMR5) FcsdDRAFT_10058336	Uncharacterized protein conserved in archaea				Archaea	COG4343
(RMR5) FcsdDRAFT_1005938	(RMR5) FcsdDRAFT_10059381	Pyruvate kinase				Archaea	COG0469
(RMR5) FcsdDRAFT_1005938	(RMR5) FcsdDRAFT_10059382	Predicted metal-dependent phosphoesterases (PHP family)				Archaea	COG0613
(RMR5) FcsdDRAFT_1005938	(RMR5) FcsdDRAFT_10059384	tRNA_His_GTG				Archaea	tRNA
(RMR5) FcsdDRAFT_1005938	(RMR5) FcsdDRAFT_10059387	Uncharacterized flavoproteins				Archaea	COG0426
(RMR5) FcsdDRAFT_1005938	(RMR5) FcsdDRAFT_10059388	Predicted dioxygenase - COG1355				Archaea	COG1355
(RMR5) FcsdDRAFT_1006173	(RMR5) FcsdDRAFT_10061731	Predicted metal-dependent RNase, consists of a metallo-beta-lactamase domain and an RNA-binding KH domain				Archaea	COG1782
(RMR5) FcsdDRAFT_1006173	(RMR5) FcsdDRAFT_10061732	Predicted exonuclease of the beta-lactamase fold involved in RNA processing - COG1236				Archaea	COG1236
(RMR5) FcsdDRAFT_1007883	(RMR5) FcsdDRAFT_10078831	Aspartate carbamoyltransferase, regulatory subunit				Archaea	COG1781
(RMR5) FcsdDRAFT_1007883	(RMR5) FcsdDRAFT_10078832	Aspartate carbamoyltransferase, catalytic chain				Archaea	COG0540
(RMR5) FcsdDRAFT_1007883	(RMR5) FcsdDRAFT_10078833	Cysteine synthase				Archaea	COG0031
(RMR5) FcsdDRAFT_1009178	(RMR5) FcsdDRAFT_10091781	Protein implicated in ribosomal biogenesis, Nop56p homolog				Archaea	COG1498
(RMR5) FcsdDRAFT_1009178	(RMR5) FcsdDRAFT_10091782	Fibrillarin-like rRNA methylase				Archaea	COG1889
(RMR5) FcsdDRAFT_1009378	(RMR5) FcsdDRAFT_10093781	Archaeal flagella assembly protein J				Archaea	COG1955
(RMR5) FcsdDRAFT_1009378	(RMR5) FcsdDRAFT_10093782	Type IV secretory pathway, VirB11 components, and related ATPases involved in archaeal flagella biosynthesis				Archaea	COG0630
(RMR5) FcsdDRAFT_1009378	(RMR5) FcsdDRAFT_10093784	Undecaprenyl pyrophosphate synthase				Archaea	COG0020
(RMR5) FcsdDRAFT_1009378	(RMR5) FcsdDRAFT_10093785	Dehydrogenases (flavoproteins)				Archaea	COG0644
(RMR5) FcsdDRAFT_1009378	(RMR5) FcsdDRAFT_10093786	Protein of unknown function (DUF1628)				Archaea	pfam07790
(RMR5) FcsdDRAFT_1010400	(RMR5) FcsdDRAFT_10104002	Zn-dependent carboxypeptidase				Archaea	COG2317
(RMR5) FcsdDRAFT_1010400	(RMR5) FcsdDRAFT_10104003	Zn-dependent carboxypeptidase				Archaea	COG2317
(RMR5) FcsdDRAFT_1010545	(RMR5) FcsdDRAFT_10105453	Glutamate dehydrogenase/leucine dehydrogenase				Archaea	COG0334
(RMR5) FcsdDRAFT_1010716	(RMR5) FcsdDRAFT_10107161	Topoisomerase IA				Archaea	COG0550
(RMR5) FcsdDRAFT_1010716	(RMR5) FcsdDRAFT_10107162	Thymidylate kinase				Archaea	COG0125
(RMR5) FcsdDRAFT_1010716	(RMR5) FcsdDRAFT_10107163	Thymidylate kinase				Archaea	COG0125
(RMR5) FcsdDRAFT_1010716	(RMR5) FcsdDRAFT_10107164	Dinucleotide-utilizing enzymes involved in molybdopterin and thiamine biosynthesis family 2				Archaea	COG0476
(RMR5) FcsdDRAFT_1011087	(RMR5) FcsdDRAFT_10110872	Uncharacterized conserved protein related to C-terminal domain of eukaryotic chaperone, SACSIN				Archaea	COG2250
(RMR5) FcsdDRAFT_1011368	(RMR5) FcsdDRAFT_10113681	OB-fold nucleic acid binding domain				Archaea	pfam01336
(RMR5) FcsdDRAFT_1011368	(RMR5) FcsdDRAFT_101136813	tRNA nucleotidyltransferase (CCA-adding enzyme)				Archaea	COG1746
(RMR5) FcsdDRAFT_1011368	(RMR5) FcsdDRAFT_101136814	2'-5' RNA ligase				Archaea	COG1514
(RMR5) FcsdDRAFT_1011368	(RMR5) FcsdDRAFT_101136815	Dephospho-CoA kinase				Archaea	COG0237
(RMR5) FcsdDRAFT_1011368	(RMR5) FcsdDRAFT_101136818	Metal-dependent hydrolases of the beta-lactamase superfamily III				Archaea	COG1234
(RMR5) FcsdDRAFT_1011368	(RMR5) FcsdDRAFT_101136819	Putative RNA methylase family UPF0020				Archaea	pfam01170
(RMR5) FcsdDRAFT_1011368	(RMR5) FcsdDRAFT_10113683	Uncharacterized conserved protein				Archaea	COG2078
(RMR5) FcsdDRAFT_1011368	(RMR5) FcsdDRAFT_10113687	tRNA_Pro_GGG				Archaea	tRNA
(RMR5) FcsdDRAFT_1011477	(RMR5) FcsdDRAFT_10114772	Predicted extracellular endo alpha-1,4 polygalactosaminidase or related polysaccharide hydrolase				Archaea	COG2342
(RMR5) FcsdDRAFT_1011477	(RMR5) FcsdDRAFT_10114773	DNA topoisomerase				Archaea	pfam01131
(RMR5) FcsdDRAFT_1011477	(RMR5) FcsdDRAFT_10114774	DNA topoisomerase				Archaea	pfam01131
(RMR5) FcsdDRAFT_1012660	(RMR5) FcsdDRAFT_10126601	Peroxiredoxin				Archaea	COG0450
(RMR5) FcsdDRAFT_1012660	(RMR5) FcsdDRAFT_10126604	Methyltransferase domain				Archaea	pfam08241
(RMR5) FcsdDRAFT_1012848	(RMR5) FcsdDRAFT_10128482	Distinct helicase family with a unique C-terminal domain including a metal-binding cysteine cluster				Archaea	COG1205
(RMR5) FcsdDRAFT_1012895	(RMR5) FcsdDRAFT_10128952	S-adenosylhomocysteine hydrolase				Archaea	COG0499
(RMR5) FcsdDRAFT_1013370	(RMR5) FcsdDRAFT_10133701	DNA-directed RNA polymerase, subunit N (RpoN/RPB10)				Archaea	COG1644
(RMR5) FcsdDRAFT_1013370	(RMR5) FcsdDRAFT_10133702	Ribosomal protein S9				Archaea	COG0103
(RMR5) FcsdDRAFT_1013370	(RMR5) FcsdDRAFT_10133703	Ribosomal protein L13				Archaea	COG0102
(RMR5) FcsdDRAFT_1013370	(RMR5) FcsdDRAFT_10133704	Ribosomal protein L18E				Archaea	COG1727
(RMR5) FcsdDRAFT_1013370	(RMR5) FcsdDRAFT_10133706	Ribosomal protein S11				Archaea	COG0100
(RMR5) FcsdDRAFT_1013370	(RMR5) FcsdDRAFT_10133707	S4 domain				Archaea	pfam01479
(RMR5) FcsdDRAFT_1015239	(RMR5) FcsdDRAFT_10152391	Reverse gyrase				Archaea	COG1110
(RMR5) FcsdDRAFT_1015239	(RMR5) FcsdDRAFT_10152392	Reverse gyrase				Archaea	COG1110
(RMR5) FcsdDRAFT_1015814	(RMR5) FcsdDRAFT_10158144	Lhr-like helicases				Archaea	COG1201
(RMR5) FcsdDRAFT_1015814	(RMR5) FcsdDRAFT_10158146	Lhr-like helicases				Archaea	COG1201
(RMR5) FcsdDRAFT_1015814	(RMR5) FcsdDRAFT_10158148	Distinct helicase family with a unique C-terminal domain including a metal-binding cysteine cluster				Archaea	COG1205
(RMR5) FcsdDRAFT_1015814	(RMR5) FcsdDRAFT_10158149	Distinct helicase family with a unique C-terminal domain including a metal-binding cysteine cluster				Archaea	COG1205
(RMR5) FcsdDRAFT_1017955	(RMR5) FcsdDRAFT_10179551	RmlD substrate binding domain				Archaea	pfam04321
(RMR5) FcsdDRAFT_1017955	(RMR5) FcsdDRAFT_10179553	dTDP-D-glucose 4,6-dehydratase				Archaea	COG1088
(RMR5) FcsdDRAFT_1018036	(RMR5) FcsdDRAFT_10180365	tRNA_Glu_CTC				Archaea	tRNA
(RMR5) FcsdDRAFT_1018036	(RMR5) FcsdDRAFT_10180366	ADP-ribose pyrophosphatase				Archaea	COG1051
(RMR5) FcsdDRAFT_1018036	(RMR5) FcsdDRAFT_10180367	Predicted transcriptional regulator - COG1709				Archaea	COG1709
(RMR5) FcsdDRAFT_1018506	(RMR5) FcsdDRAFT_10185061	Chaperonin GroEL (HSP60 family)				Archaea	COG0459
(RMR5) FcsdDRAFT_1018506	(RMR5) FcsdDRAFT_10185062	Chaperonin GroEL (HSP60 family)				Archaea	COG0459
(RMR5) FcsdDRAFT_1018506	(RMR5) FcsdDRAFT_10185063	Chaperonin GroEL (HSP60 family)				Archaea	COG0459
(RMR5) FcsdDRAFT_1018506	(RMR5) FcsdDRAFT_10185064	Chaperonin GroEL (HSP60 family)				Archaea	COG0459
(RMR5) FcsdDRAFT_1019118	(RMR5) FcsdDRAFT_10191182	Reverse gyrase				Archaea	COG1110
(RMR5) FcsdDRAFT_1019301	(RMR5) FcsdDRAFT_10193013	NAD-dependent aldehyde dehydrogenases				Archaea	COG1012
(RMR5) FcsdDRAFT_1019301	(RMR5) FcsdDRAFT_10193014	NAD-dependent aldehyde dehydrogenases				Archaea	COG1012
(RMR5) FcsdDRAFT_1021630	(RMR5) FcsdDRAFT_10216302	B12 binding domain				Archaea	pfam02310
(RMR5) FcsdDRAFT_1021630	(RMR5) FcsdDRAFT_10216303	Fe-S oxidoreductase				Archaea	COG1032
(RMR5) FcsdDRAFT_1021754	(RMR5) FcsdDRAFT_10217545	Type I restriction-modification system methyltransferase subunit				Archaea	COG0286
(RMR5) FcsdDRAFT_1022057	(RMR5) FcsdDRAFT_10220571	Enoyl-CoA hydratase/carnithine racemase				Archaea	COG1024
(RMR5) FcsdDRAFT_1022057	(RMR5) FcsdDRAFT_10220572	Molybdopterin converting factor, small subunit				Archaea	COG1977
(RMR5) FcsdDRAFT_1022383	(RMR5) FcsdDRAFT_10223831	Uncharacterized protein involved in propionate catabolism				Archaea	COG2079
(RMR5) FcsdDRAFT_1023642	(RMR5) FcsdDRAFT_10236422	Uncharacterized protein conserved in archaea				Archaea	COG4046
(RMR5) FcsdDRAFT_1023642	(RMR5) FcsdDRAFT_10236425	Isoleucyl-tRNA synthetase				Archaea	COG0060
(RMR5) FcsdDRAFT_1023831	(RMR5) FcsdDRAFT_10238311	Ribonucleotide reductase, alpha subunit				Archaea	COG0209
(RMR5) FcsdDRAFT_1023831	(RMR5) FcsdDRAFT_10238312	Ribonucleotide reductase, alpha subunit				Archaea	COG0209
(RMR5) FcsdDRAFT_1023831	(RMR5) FcsdDRAFT_10238313	Ribonucleotide reductase, alpha subunit				Archaea	COG0209
(RMR5) FcsdDRAFT_1023831	(RMR5) FcsdDRAFT_10238314	Ribonucleotide reductase, alpha subunit				Archaea	COG0209
(RMR5) FcsdDRAFT_1025654	(RMR5) FcsdDRAFT_10256541	Aspartyl/asparaginyl-tRNA synthetases				Archaea	COG0017
(RMR5) FcsdDRAFT_1025654	(RMR5) FcsdDRAFT_10256542	Zn-dependent carboxypeptidase				Archaea	COG2317
(RMR5) FcsdDRAFT_1025654	(RMR5) FcsdDRAFT_10256543	Zn-dependent carboxypeptidase				Archaea	COG2317
(RMR5) FcsdDRAFT_1025654	(RMR5) FcsdDRAFT_10256544	Zn-dependent carboxypeptidase				Archaea	COG2317
(RMR5) FcsdDRAFT_1026309	(RMR5) FcsdDRAFT_10263091	Ethylbenzene dehydrogenase				Archaea	pfam09459
(RMR5) FcsdDRAFT_1029410	(RMR5) FcsdDRAFT_10294103	Bacterial extracellular solute-binding proteins, family 5 Middle				Archaea	pfam00496
(RMR5) FcsdDRAFT_1029644	(RMR5) FcsdDRAFT_10296441	Uncharacterized conserved protein				Archaea	COG1578
(RMR5) FcsdDRAFT_1030054	(RMR5) FcsdDRAFT_10300541	NifU homolog involved in Fe-S cluster formation				Archaea	COG0822
(RMR5) FcsdDRAFT_1031895	(RMR5) FcsdDRAFT_10318951	Phospholipid-binding protein				Archaea	COG1881
(RMR5) FcsdDRAFT_1031895	(RMR5) FcsdDRAFT_10318952	Phospholipid-binding protein				Archaea	COG1881
(RMR5) FcsdDRAFT_1032659	(RMR5) FcsdDRAFT_10326591	5-enolpyruvylshikimate-3-phosphate synthase				Archaea	COG0128
(RMR5) FcsdDRAFT_1032659	(RMR5) FcsdDRAFT_10326592	Chorismate synthase				Archaea	COG0082
(RMR5) FcsdDRAFT_1032659	(RMR5) FcsdDRAFT_10326594	Chorismate synthase				Archaea	COG0082
(RMR5) FcsdDRAFT_1032659	(RMR5) FcsdDRAFT_10326595	Chorismate mutase				Archaea	COG1605
(RMR5) FcsdDRAFT_1033106	(RMR5) FcsdDRAFT_10331062	Metal-dependent hydrolases of the beta-lactamase superfamily III				Archaea	COG1234
(RMR5) FcsdDRAFT_1033878	(RMR5) FcsdDRAFT_10338782	Orotidine 5'-phosphate decarboxylase / HUMPS family				Archaea	pfam00215
(RMR5) FcsdDRAFT_1033878	(RMR5) FcsdDRAFT_10338783	Ribose 5-phosphate isomerase RpiB				Archaea	COG0698
(RMR5) FcsdDRAFT_1034954	(RMR5) FcsdDRAFT_10349541	Pyruvate:ferredoxin oxidoreductase and related 2-oxoacid:ferredoxin oxidoreductases, beta subunit				Archaea	COG1013
(RMR5) FcsdDRAFT_1034954	(RMR5) FcsdDRAFT_10349544	domain				Archaea	pfam01855
(RMR5) FcsdDRAFT_1034954	(RMR5) FcsdDRAFT_10349545	domain				Archaea	pfam01855
(RMR5) FcsdDRAFT_1036242	(RMR5) FcsdDRAFT_10362422	DNA topoisomerase VI, subunit A				Archaea	COG1697
(RMR5) FcsdDRAFT_1036242	(RMR5) FcsdDRAFT_10362423	Topoisomerase VI B subunit, transducer				Archaea	pfam09239
(RMR5) FcsdDRAFT_1036673	(RMR5) FcsdDRAFT_10366733	Zn-dependent carboxypeptidase				Archaea	COG2317
(RMR5) FcsdDRAFT_1036673	(RMR5) FcsdDRAFT_10366734	Zn-dependent carboxypeptidase				Archaea	COG2317
(RMR5) FcsdDRAFT_1036673	(RMR5) FcsdDRAFT_10366735	Zn-dependent carboxypeptidase				Archaea	COG2317
(RMR5) FcsdDRAFT_1037126	(RMR5) FcsdDRAFT_10371262	Predicted ATPase involved in replication control, Cdc46/Mcm family				Archaea	COG1241
(RMR5) FcsdDRAFT_1037126	(RMR5) FcsdDRAFT_10371263	Predicted ATPase involved in replication control, Cdc46/Mcm family				Archaea	COG1241
(RMR5) FcsdDRAFT_1039439	(RMR5) FcsdDRAFT_10394391	DNA polymerase elongation subunit (family B)				Archaea	COG0417
(RMR5) FcsdDRAFT_1039751	(RMR5) FcsdDRAFT_10397514	Glycine/serine hydroxymethyltransferase				Archaea	COG0112
(RMR5) FcsdDRAFT_1041073	(RMR5) FcsdDRAFT_10410732	Aldehyde:ferredoxin oxidoreductase				Archaea	COG2414
(RMR5) FcsdDRAFT_1041469	(RMR5) FcsdDRAFT_10414692	Porphobilinogen deaminase				Archaea	COG0181
(RMR5) FcsdDRAFT_1041690	(RMR5) FcsdDRAFT_10416901	DNA ligase N terminus				Archaea	pfam04675
(RMR5) FcsdDRAFT_1042674	(RMR5) FcsdDRAFT_10426743	ABC-type sugar transport system, permease component				Archaea	COG0395
(RMR5) FcsdDRAFT_1042738	(RMR5) FcsdDRAFT_10427381	Ribosomal protein S4E				Archaea	COG1471
(RMR5) FcsdDRAFT_1042859	(RMR5) FcsdDRAFT_10428591	RNA polymerase Rpb1, domain 3				Archaea	pfam04983
(RMR-D) DffDRAFT_1000066	(RMR-D) DffDRAFT_10000661	Peptide chain release factor 1 (eRF1)				Archaea	COG1503
(RMR-D) DffDRAFT_1000066	(RMR-D) DffDRAFT_100006610	Predicted GTPase, probable translation factor - COG0012				Archaea	COG0012
(RMR-D) DffDRAFT_1000066	(RMR-D) DffDRAFT_100006611	3-methyladenine DNA glycosylase				Archaea	COG2094
(RMR-D) DffDRAFT_1000066	(RMR-D) DffDRAFT_100006612	HD-GYP domain				Archaea	COG2206
(RMR-D) DffDRAFT_1000066	(RMR-D) DffDRAFT_100006613	tRNA_Gly_GCC				Archaea	tRNA
(RMR-D) DffDRAFT_1000066	(RMR-D) DffDRAFT_100006614	Periplasmic serine proteases (ClpP class)				Archaea	COG0616
(RMR-D) DffDRAFT_1000066	(RMR-D) DffDRAFT_100006615	Phosphate uptake regulator				Archaea	COG0704
(RMR-D) DffDRAFT_1000066	(RMR-D) DffDRAFT_100006619	Flp pilus assembly protein, ATPase CpaF				Archaea	COG4962
(RMR-D) DffDRAFT_1000066	(RMR-D) DffDRAFT_10000662	Zn-dependent protease with chaperone function				Archaea	COG0501
(RMR-D) DffDRAFT_1000066	(RMR-D) DffDRAFT_100006620	Archaeal flagella assembly protein J				Archaea	COG1955
(RMR-D) DffDRAFT_1000066	(RMR-D) DffDRAFT_100006621	Archaeal flagella assembly protein J				Archaea	COG1955
(RMR-D) DffDRAFT_1000066	(RMR-D) DffDRAFT_100006623	Phosphomannomutase				Archaea	COG1109
(RMR-D) DffDRAFT_1000066	(RMR-D) DffDRAFT_100006625	Uncharacterized conserved protein - COG1690				Archaea	COG1690
(RMR-D) DffDRAFT_1000066	(RMR-D) DffDRAFT_100006626	20S proteasome, alpha and beta subunits				Archaea	COG0638
(RMR-D) DffDRAFT_1000066	(RMR-D) DffDRAFT_100006627	Predicted transcriptional regulator - COG3432				Archaea	COG3432
(RMR-D) DffDRAFT_1000066	(RMR-D) DffDRAFT_100006629	Signal recognition particle GTPase				Archaea	COG0552
(RMR-D) DffDRAFT_1000066	(RMR-D) DffDRAFT_10000663	Translation initiation factor 6 (eIF-6)				Archaea	COG1976
(RMR-D) DffDRAFT_1000066	(RMR-D) DffDRAFT_100006632	RecA/RadA recombinase				Archaea	COG0468
(RMR-D) DffDRAFT_1000066	(RMR-D) DffDRAFT_100006633	Collagenase and related proteases				Archaea	COG0826
(RMR-D) DffDRAFT_1000066	(RMR-D) DffDRAFT_100006635	DNA mismatch repair enzyme (predicted ATPase) - COG0323				Archaea	COG0323
(RMR-D) DffDRAFT_1000066	(RMR-D) DffDRAFT_10000664	tRNA_Val_GAC				Archaea	tRNA
(RMR-D) DffDRAFT_1000066	(RMR-D) DffDRAFT_10000665	Predicted hydrolase of the metallo-beta-lactamase superfamily - COG0595				Archaea	COG0595
(RMR-D) DffDRAFT_1000066	(RMR-D) DffDRAFT_10000666	Predicted ATPase involved in replication control, Cdc46/Mcm family - COG1241				Archaea	COG1241
(RMR-D) DffDRAFT_1000066	(RMR-D) DffDRAFT_10000667	Translation initiation factor 2 (IF-2; GTPase)				Archaea	COG0532
(RMR-D) DffDRAFT_1000066	(RMR-D) DffDRAFT_10000668	Diphthamide biosynthesis methyltransferase				Archaea	COG1798
(RMR-D) DffDRAFT_1000069	(RMR-D) DffDRAFT_100006910	Transglutaminase-like enzymes, putative cysteine proteases				Archaea	COG1305
(RMR-D) DffDRAFT_1000069	(RMR-D) DffDRAFT_100006912	Predicted N6-adenine-specific DNA methylase				Archaea	COG0116
(RMR-D) DffDRAFT_1000069	(RMR-D) DffDRAFT_100006914	tRNA_Lys_CTT				Archaea	tRNA
(RMR-D) DffDRAFT_1000069	(RMR-D) DffDRAFT_100006915	Predicted RNA-binding protein (contains KH domains) - COG1094				Archaea	COG1094
(RMR-D) DffDRAFT_1000069	(RMR-D) DffDRAFT_100006916	tRNA_Leu_GAG				Archaea	tRNA
(RMR-D) DffDRAFT_1000069	(RMR-D) DffDRAFT_100006917	Type IV secretory pathway, VirB11 components, and related ATPases involved in archaeal flagella biosynthesis				Archaea	COG0630
(RMR-D) DffDRAFT_1000069	(RMR-D) DffDRAFT_10000692	Ribosomal protein L12E/L44/L45/RPP1/RPP2				Archaea	COG2058
(RMR-D) DffDRAFT_1000069	(RMR-D) DffDRAFT_10000693	Ribosomal protein L10				Archaea	COG0244
(RMR-D) DffDRAFT_1000069	(RMR-D) DffDRAFT_10000694	Ribosomal protein L1				Archaea	COG0081
(RMR-D) DffDRAFT_1000069	(RMR-D) DffDRAFT_10000695	Ribosomal protein S8E				Archaea	COG2007
(RMR-D) DffDRAFT_1000069	(RMR-D) DffDRAFT_10000696	Ribosomal protein L15E				Archaea	COG1632
(RMR-D) DffDRAFT_1000069	(RMR-D) DffDRAFT_10000698	Leucyl-tRNA synthetase				Archaea	COG0495
(RMR-D) DffDRAFT_1000069	(RMR-D) DffDRAFT_10000699	Uncharacterized conserved protein - COG1430				Archaea	COG1430
(RMR-D) DffDRAFT_1000089	(RMR-D) DffDRAFT_10000891	Type IIA topoisomerase (DNA gyrase/topo II, topoisomerase IV), A subunit				Archaea	COG0188
(RMR-D) DffDRAFT_1000089	(RMR-D) DffDRAFT_100008910	Site-specific recombinase XerD				Archaea	COG4974
(RMR-D) DffDRAFT_1000089	(RMR-D) DffDRAFT_100008911	Tryptophanyl-tRNA synthetase				Archaea	COG0180
(RMR-D) DffDRAFT_1000089	(RMR-D) DffDRAFT_100008914	Lactate dehydrogenase and related dehydrogenases				Archaea	COG1052
(RMR-D) DffDRAFT_1000089	(RMR-D) DffDRAFT_10000892	Molecular chaperone GrpE (heat shock protein)				Archaea	COG0576
(RMR-D) DffDRAFT_1000089	(RMR-D) DffDRAFT_10000895	RNase P subunit RPR2				Archaea	COG2023
(RMR-D) DffDRAFT_1000089	(RMR-D) DffDRAFT_10000896	GTPase of unknown function				Archaea	pfam01926
(RMR-D) DffDRAFT_1000089	(RMR-D) DffDRAFT_10000897	Uncharacterized protein conserved in archaea				Archaea	COG3365
(RMR-D) DffDRAFT_1000089	(RMR-D) DffDRAFT_10000898	tRNA and rRNA cytosine-C5-methylases				Archaea	COG0144
(RMR-D) DffDRAFT_1000089	(RMR-D) DffDRAFT_10000899	ATP-dependent 26S proteasome regulatory subunit				Archaea	COG1222
(RMR-D) DffDRAFT_1000115	(RMR-D) DffDRAFT_100011520	Ribonucleotide reductase, alpha subunit				Archaea	COG0209
(RMR-D) DffDRAFT_1000115	(RMR-D) DffDRAFT_100011524	Phosphoribosylamine-glycine ligase				Archaea	COG0151
(RMR-D) DffDRAFT_1000115	(RMR-D) DffDRAFT_100011526	Thymidylate kinase				Archaea	COG0125
(RMR-D) DffDRAFT_1000270	(RMR-D) DffDRAFT_100027010	5'-3' exonuclease (including N-terminal domain of PolI)				Archaea	COG0258
(RMR-D) DffDRAFT_1000270	(RMR-D) DffDRAFT_100027012	Endonuclease related to archaeal Holliday junction resolvase				Archaea	pfam10107
(RMR-D) DffDRAFT_1000270	(RMR-D) DffDRAFT_100027013	Uncharacterized conserved protein - COG1990				Archaea	COG1990
(RMR-D) DffDRAFT_1000270	(RMR-D) DffDRAFT_100027014	Uncharacterized conserved protein				Archaea	COG1624
(RMR-D) DffDRAFT_1000270	(RMR-D) DffDRAFT_10002702	Predicted methyltransferase				Archaea	COG2520
(RMR-D) DffDRAFT_1000270	(RMR-D) DffDRAFT_10002703	Predicted divalent heavy-metal cations transporter - COG0428				Archaea	COG0428
(RMR-D) DffDRAFT_1000270	(RMR-D) DffDRAFT_10002704	Lipoprotein signal peptidase				Archaea	COG0597
(RMR-D) DffDRAFT_1000270	(RMR-D) DffDRAFT_10002705	Diadenosine tetraphosphate (Ap4A) hydrolase and other HIT family hydrolases				Archaea	COG0537
(RMR-D) DffDRAFT_1000270	(RMR-D) DffDRAFT_10002706	Diphthamide synthase subunit DPH2				Archaea	COG1736
(RMR-D) DffDRAFT_1000270	(RMR-D) DffDRAFT_10002707	Diphthamide synthase subunit DPH2				Archaea	COG1736
(RMR-D) DffDRAFT_1000270	(RMR-D) DffDRAFT_10002708	Ribosomal protein S10				Archaea	COG0051
(RMR-D) DffDRAFT_1000270	(RMR-D) DffDRAFT_10002709	Translation elongation factor EF-1alpha (GTPase)				Archaea	COG5256
(RMR-D) DffDRAFT_1000387	(RMR-D) DffDRAFT_10003871	Cation transport ATPase				Archaea	COG0474
(RMR-D) DffDRAFT_1000387	(RMR-D) DffDRAFT_100038711	DNA-directed RNA polymerase, subunit RPC10 (contains C4-type Zn-finger)				Archaea	COG1996
(RMR-D) DffDRAFT_1000387	(RMR-D) DffDRAFT_10003872	DNA polymerase elongation subunit (family B)				Archaea	COG0417
(RMR-D) DffDRAFT_1000387	(RMR-D) DffDRAFT_10003873	dUTPase				Archaea	COG0756
(RMR-D) DffDRAFT_1000387	(RMR-D) DffDRAFT_10003874	Predicted ATPase - COG0433				Archaea	COG0433
(RMR-D) DffDRAFT_1000387	(RMR-D) DffDRAFT_10003875	Predicted membrane-associated Zn-dependent proteases 1				Archaea	COG0750
(RMR-D) DffDRAFT_1000387	(RMR-D) DffDRAFT_10003877	DNA-directed RNA polymerase, subunit M/Transcription elongation factor TFIIS				Archaea	COG1594
(RMR-D) DffDRAFT_1000387	(RMR-D) DffDRAFT_10003878	Diadenosine tetraphosphate (Ap4A) hydrolase and other HIT family hydrolases				Archaea	COG0537
(RMR-D) DffDRAFT_1000674	(RMR-D) DffDRAFT_10006743	Predicted metal-dependent hydrolase - COG1451				Archaea	COG1451
(RMR-D) DffDRAFT_1000674	(RMR-D) DffDRAFT_10006744	Seryl-tRNA synthetase				Archaea	COG0172
(RMR-D) DffDRAFT_1000674	(RMR-D) DffDRAFT_10006745	Putative nucleotidyltransferase DUF294				Archaea	pfam03445
(RMR-D) DffDRAFT_1000674	(RMR-D) DffDRAFT_10006746	Ribonuclease HII				Archaea	COG0164
(RMR-D) DffDRAFT_1000722	(RMR-D) DffDRAFT_10007221	Archaeal flagella assembly protein J				Archaea	COG1955
(RMR-D) DffDRAFT_1000722	(RMR-D) DffDRAFT_10007222	Chaperonin GroEL (HSP60 family)				Archaea	COG0459
(RMR-D) DffDRAFT_1000722	(RMR-D) DffDRAFT_10007223	ATPase involved in DNA replication				Archaea	COG0470
(RMR-D) DffDRAFT_1000959	(RMR-D) DffDRAFT_10009591	DNA polymerase II large subunit DP2				Archaea	pfam03833
(RMR-D) DffDRAFT_1000959	(RMR-D) DffDRAFT_10009592	Predicted permease - COG0628				Archaea	COG0628
(RMR-D) DffDRAFT_1000959	(RMR-D) DffDRAFT_10009594	Predicted esterase of the alpha-beta hydrolase superfamily				Archaea	COG1752
(RMR-D) DffDRAFT_1000959	(RMR-D) DffDRAFT_10009595	Mg/Co/Ni transporter MgtE (contains CBS domain)				Archaea	COG2239
(RMR-D) DffDRAFT_1000959	(RMR-D) DffDRAFT_10009596	Thermostable 8-oxoguanine DNA glycosylase				Archaea	COG1059
(RMR-D) DffDRAFT_1000959	(RMR-D) DffDRAFT_10009597	Predicted metal-sulfur cluster biosynthetic enzyme - COG2151				Archaea	COG2151
(RMR-D) DffDRAFT_1001231	(RMR-D) DffDRAFT_10012312	ATP dependent DNA ligase domain				Archaea	pfam01068
(RMR-D) DffDRAFT_1001231	(RMR-D) DffDRAFT_10012315	Predicted membrane protein - COG1422				Archaea	COG1422
(RMR-D) DffDRAFT_1001277	(RMR-D) DffDRAFT_10012771	hypothetical protein		0.0124092		Archaea
(RMR-D) DffDRAFT_1001277	(RMR-D) DffDRAFT_10012772	Predicted RNA-binding protein homologous to eukaryotic snRNP				Archaea	COG1293
(RMR-D) DffDRAFT_1001277	(RMR-D) DffDRAFT_10012773	NTP pyrophosphohydrolases including oxidative damage repair enzymes				Archaea	COG0494
(RMR-D) DffDRAFT_1001277	(RMR-D) DffDRAFT_10012775	Predicted RNA-binding protein (contains PUA domain) - COG2016				Archaea	COG2016
(RMR-D) DffDRAFT_1001370	(RMR-D) DffDRAFT_10013705	Predicted permease - COG0628				Archaea	COG0628
(RMR-D) DffDRAFT_1001370	(RMR-D) DffDRAFT_10013706	tRNA(1-methyladenosine) methyltransferase and related methyltransferases				Archaea	COG2519
(RMR-D) DffDRAFT_1001370	(RMR-D) DffDRAFT_10013707	ATP dependent DNA ligase C terminal region				Archaea	pfam04679
(RMR-D) DffDRAFT_1001370	(RMR-D) DffDRAFT_10013709	Uncharacterized membrane protein, required for N-linked glycosylation				Archaea	COG1287
(RMR-D) DffDRAFT_1001461	(RMR-D) DffDRAFT_100146110	Predicted alternative thymidylate synthase				Archaea	COG1351
(RMR-D) DffDRAFT_1001461	(RMR-D) DffDRAFT_100146114	N2,N2-dimethylguanosine tRNA methyltransferase				Archaea	COG1867
(RMR-D) DffDRAFT_1001461	(RMR-D) DffDRAFT_100146115	Lysyl-tRNA synthetase (class II)				Archaea	COG1190
(RMR-D) DffDRAFT_1001461	(RMR-D) DffDRAFT_10014613	NMD protein affecting ribosome stability and mRNA decay				Archaea	COG1499
(RMR-D) DffDRAFT_1001461	(RMR-D) DffDRAFT_10014615	TATA-box binding protein (TBP), component of TFIID and TFIIIB				Archaea	COG2101
(RMR-D) DffDRAFT_1001461	(RMR-D) DffDRAFT_10014616	Translation elongation factor EF-1beta				Archaea	COG2092
(RMR-D) DffDRAFT_1001461	(RMR-D) DffDRAFT_10014617	Uncharacterized conserved protein - COG1873				Archaea	COG1873
(RMR-D) DffDRAFT_1001950	(RMR-D) DffDRAFT_10019501	DNA-directed RNA polymerase, subunit N (RpoN/RPB10)				Archaea	COG1644
(RMR-D) DffDRAFT_1001950	(RMR-D) DffDRAFT_10019503	tRNA_Cys_GCA				Archaea	tRNA
(RMR-D) DffDRAFT_1001950	(RMR-D) DffDRAFT_10019504	tRNA_Glu_TTC				Archaea	tRNA
(RMR-D) DffDRAFT_1001950	(RMR-D) DffDRAFT_10019505	tRNA_Thr_TGT				Archaea	tRNA
(RMR-D) DffDRAFT_1001950	(RMR-D) DffDRAFT_10019506	Glycyl-tRNA synthetase (class II)				Archaea	COG0423
(RMR-D) DffDRAFT_1002124	(RMR-D) DffDRAFT_10021241	Soluble lytic murein transglycosylase and related regulatory proteins (some contain LysM/invasin domains)				Archaea	COG0741
(RMR-D) DffDRAFT_1002124	(RMR-D) DffDRAFT_10021243	Transcription initiation factor TFIIIB, Brf1 subunit/Transcription initiation factor TFIIB				Archaea	COG1405
(RMR-D) DffDRAFT_1002124	(RMR-D) DffDRAFT_10021244	Histone-like transcription factor (CBF/NF-Y) and archaeal histone				Archaea	pfam00808
(RMR-D) DffDRAFT_1002124	(RMR-D) DffDRAFT_10021245	Histone-like transcription factor (CBF/NF-Y) and archaeal histone				Archaea	pfam00808
(RMR-D) DffDRAFT_1003184	(RMR-D) DffDRAFT_10031841	Eukaryotic and archaeal DNA primase small subunit				Archaea	pfam01896
(RMR-D) DffDRAFT_1003184	(RMR-D) DffDRAFT_100318411	Uncharacterized conserved protein (DUF2304)				Archaea	pfam10066
(RMR-D) DffDRAFT_1003184	(RMR-D) DffDRAFT_100318412	Predicted transcriptional regulators - COG1378				Archaea	COG1378
(RMR-D) DffDRAFT_1003184	(RMR-D) DffDRAFT_100318414	Ferredoxin				Archaea	COG1141
(RMR-D) DffDRAFT_1003184	(RMR-D) DffDRAFT_100318415	Methionine aminopeptidase				Archaea	COG0024
(RMR-D) DffDRAFT_1003184	(RMR-D) DffDRAFT_10031845	Glutamyl- and glutaminyl-tRNA synthetases				Archaea	COG0008
(RMR-D) DffDRAFT_1003184	(RMR-D) DffDRAFT_10031846	tRNA synthetases class I (E and Q), anti-codon binding domain				Archaea	pfam03950
(RMR-D) DffDRAFT_1003184	(RMR-D) DffDRAFT_10031847	Leucyl aminopeptidase				Archaea	COG0260
(RMR-D) DffDRAFT_1003184	(RMR-D) DffDRAFT_10031848	Leucyl aminopeptidase				Archaea	COG0260
(RMR-D) DffDRAFT_1005055	(RMR-D) DffDRAFT_10050553	Ribosomal protein HS6-type (S12/L30/L7a)				Archaea	COG1358
(RMR-D) DffDRAFT_1005055	(RMR-D) DffDRAFT_10050554	Ribosomal protein S28E/S33				Archaea	COG2053
(RMR-D) DffDRAFT_1005055	(RMR-D) DffDRAFT_10050555	Ribosomal protein L24E				Archaea	COG2075
(RMR-D) DffDRAFT_1005055	(RMR-D) DffDRAFT_10050556	Protein of unknown function (DUF1566)				Archaea	pfam07603
(RMR-D) DffDRAFT_1005264	(RMR-D) DffDRAFT_10052641	Uncharacterized membrane protein, required for N-linked glycosylation				Archaea	COG1287
(RMR-D) DffDRAFT_1005264	(RMR-D) DffDRAFT_10052643	Predicted ATPase - COG3911				Archaea	COG3911
(RMR-D) DffDRAFT_1005264	(RMR-D) DffDRAFT_10052644	Protein-L-isoaspartate carboxylmethyltransferase				Archaea	COG2518
(RMR-D) DffDRAFT_1005264	(RMR-D) DffDRAFT_10052645	ADP-heptose:LPS heptosyltransferase				Archaea	COG0859
(RMR-D) DffDRAFT_1006796	(RMR-D) DffDRAFT_10067961	Metal-dependent proteases with possible chaperone activity				Archaea	COG0533
(RMR-D) DffDRAFT_1006796	(RMR-D) DffDRAFT_10067962	Peroxiredoxin				Archaea	COG0450
(RMR-D) DffDRAFT_1006796	(RMR-D) DffDRAFT_10067963	Ribosomal protein L31E				Archaea	COG2097
(RMR-D) DffDRAFT_1011420	(RMR-D) DffDRAFT_10114202	Ribosomal protein S17E				Archaea	COG1383
(RMR-D) DffDRAFT_1011420	(RMR-D) DffDRAFT_10114203	Ribosomal protein L14E/L6E/L27E				Archaea	COG2163
(RMR-D) DffDRAFT_1011627	(RMR-D) DffDRAFT_10116271	Fe-S oxidoreductases				Archaea	COG0731
(RMR-D) DffDRAFT_1011627	(RMR-D) DffDRAFT_10116273	Peptidyl-prolyl cis-trans isomerase (rotamase) - cyclophilin family				Archaea	COG0652
(RMR-D) DffDRAFT_1012779	(RMR-D) DffDRAFT_10127792	Ribosomal protein L30E				Archaea	COG1911
(RMR-D) DffDRAFT_1012779	(RMR-D) DffDRAFT_10127793	Ribosomal protein S12				Archaea	COG0048
(RMR-D) DffDRAFT_1012779	(RMR-D) DffDRAFT_10127794	Ribosomal protein S7				Archaea	COG0049
(RMR-D) DffDRAFT_1012779	(RMR-D) DffDRAFT_10127795	20S proteasome, alpha and beta subunits				Archaea	COG0638
(RMR-D) DffDRAFT_1014207	(RMR-D) DffDRAFT_10142072	Uncharacterized conserved protein related to C-terminal domain of eukaryotic chaperone, SACSIN				Archaea	COG2250
(RMR-D) DffDRAFT_1014207	(RMR-D) DffDRAFT_10142073	Predicted nucleotidyltransferases				Archaea	COG1669
(RMR-D) DffDRAFT_1014207	(RMR-D) DffDRAFT_10142074	Exonuclease III				Archaea	COG0708
(RMR-D) DffDRAFT_1014360	(RMR-D) DffDRAFT_10143601	Archaeal Glu-tRNAGln amidotransferase subunit E (contains GAD domain)				Archaea	COG2511
(RMR-D) DffDRAFT_1014360	(RMR-D) DffDRAFT_10143602	Superfamily II helicase				Archaea	COG1204
(RMR-D) DffDRAFT_1016089	(RMR-D) DffDRAFT_10160891	Predicted nucleoside-diphosphate sugar epimerases				Archaea	COG1086
(RMR-D) DffDRAFT_1016089	(RMR-D) DffDRAFT_10160892	UDP-glucose 4-epimerase				Archaea	COG1087
(RMR-D) DffDRAFT_1016296	(RMR-D) DffDRAFT_10162961	Ribosomal protein S28E/S33				Archaea	COG2053
(RMR-D) DffDRAFT_1016296	(RMR-D) DffDRAFT_10162962	Ribosomal protein L24E				Archaea	COG2075
(RMR-D) DffDRAFT_1016713	(RMR-D) DffDRAFT_10167131	Ribosomal protein L15E				Archaea	COG1632
(RMR-D) DffDRAFT_1016713	(RMR-D) DffDRAFT_10167132	Ribosomal protein S8E				Archaea	COG2007
(RMR-D) DffDRAFT_1018141	(RMR-D) DffDRAFT_10181411	DNA polymerase II large subunit DP2				Archaea	pfam03833
(RMR-D) DffDRAFT_1018141	(RMR-D) DffDRAFT_10181412	Ferredoxin				Archaea	COG1141
(RMR-D) DffDRAFT_1019440	(RMR-D) DffDRAFT_10194401	Ribosomal protein S13				Archaea	COG0099
(RMR-D) DffDRAFT_1019440	(RMR-D) DffDRAFT_10194402	Seryl-tRNA synthetase				Archaea	COG0172
(RMR-D) DffDRAFT_1021086	(RMR-D) DffDRAFT_10210861	tRNA_Pro_TGG				Archaea	tRNA
(RMR-D) DffDRAFT_1021086	(RMR-D) DffDRAFT_10210862	Ribosomal protein S2				Archaea	COG0052
(RMR-D) DffDRAFT_1021086	(RMR-D) DffDRAFT_10210863	Mg/Co/Ni transporter MgtE (contains CBS domain)				Archaea	COG2239
(RMR-D) DffDRAFT_1021652	(RMR-D) DffDRAFT_10216521	Acetyl-CoA acetyltransferase				Archaea	COG0183
(RMR-D) DffDRAFT_1024328	(RMR-D) DffDRAFT_10243282	Predicted nucleotidyltransferases				Archaea	COG1669
(RMR-D) DffDRAFT_1024328	(RMR-D) DffDRAFT_10243283	Uncharacterized conserved protein related to C-terminal domain of eukaryotic chaperone, SACSIN - COG2250				Archaea	COG2250
(RMR-D) DffDRAFT_1024328	(RMR-D) DffDRAFT_10243284	Cysteinyl-tRNA synthetase				Archaea	COG0215
(RMR-D) DffDRAFT_1025046	(RMR-D) DffDRAFT_10250461	Translation initiation factor 1 (IF-1)				Archaea	COG0361
(RMR-D) DffDRAFT_1025046	(RMR-D) DffDRAFT_10250462	Predicted ATPase - COG3910				Archaea	COG3910
(RMR-D) DffDRAFT_1025046	(RMR-D) DffDRAFT_10250463	Ribosomal protein S27E				Archaea	COG2051
(RMR-D) DffDRAFT_1025046	(RMR-D) DffDRAFT_10250464	Ribosomal protein S9				Archaea	COG0103
(RMR-D) DffDRAFT_1025046	(RMR-D) DffDRAFT_10250465	Ribosomal protein L13				Archaea	COG0102
(RMR-D) DffDRAFT_1025046	(RMR-D) DffDRAFT_10250466	DNA-directed RNA polymerase, alpha subunit/40 kD subunit				Archaea	COG0202
(RMR-D) DffDRAFT_1025046	(RMR-D) DffDRAFT_10250467	Ribosomal protein S11				Archaea	COG0100
(RMR-D) DffDRAFT_1027857	(RMR-D) DffDRAFT_10278572	Aspartate carbamoyltransferase, regulatory subunit				Archaea	COG1781
(RMR-D) DffDRAFT_1027857	(RMR-D) DffDRAFT_10278573	Aspartate carbamoyltransferase, catalytic chain				Archaea	COG0540
(RMR-D) DffDRAFT_1028030	(RMR-D) DffDRAFT_10280301	Ribosomal protein S5				Archaea	COG0098
(RMR-D) DffDRAFT_1028030	(RMR-D) DffDRAFT_10280302	Ribosomal protein L30/L7E				Archaea	COG1841
(RMR-D) DffDRAFT_1028970	(RMR-D) DffDRAFT_10289701	Putative archaeal flagellar protein D/E				Archaea	COG3351
(RMR-D) DffDRAFT_1028970	(RMR-D) DffDRAFT_10289702	Archaebacterial flagellin				Archaea	pfam01917
(RMR-D) DffDRAFT_1031750	(RMR-D) DffDRAFT_10317501	Putative sterol carrier protein				Archaea	COG3255
(RMR-D) DffDRAFT_1031750	(RMR-D) DffDRAFT_10317502	Ribonucleotide reductase, alpha subunit				Archaea	COG0209
(RMR-D) DffDRAFT_1032970	(RMR-D) DffDRAFT_10329701	Uncharacterized conserved protein - COG1753				Archaea	COG1753
(RMR-D) DffDRAFT_1032970	(RMR-D) DffDRAFT_10329702	Predicted nucleic acid-binding protein, contains PIN domain - COG1487				Archaea	COG1487
(RMR-D) DffDRAFT_1037522	(RMR-D) DffDRAFT_10375221	Uncharacterized conserved protein				Archaea	COG3427
(RMR-D) DffDRAFT_1037522	(RMR-D) DffDRAFT_10375222	Mn-dependent transcriptional regulator				Archaea	COG1321
(RMR-D) DffDRAFT_1037730	(RMR-D) DffDRAFT_10377301	Ni,Fe-hydrogenase III large subunit				Archaea	COG3261
(RMR-D) DffDRAFT_1039838	(RMR-D) DffDRAFT_10398381	Uncharacterized protein conserved in archaea				Archaea	COG1849
(RMR-D) DffDRAFT_1039838	(RMR-D) DffDRAFT_10398383	ATP dependent DNA ligase domain				Archaea	pfam01068
(RMR-D) DffDRAFT_1042538	(RMR-D) DffDRAFT_10425381	Aerobic-type carbon monoxide dehydrogenase, middle subunit CoxM/CutM homologs				Archaea	COG1319
(RMR-D) DffDRAFT_1042538	(RMR-D) DffDRAFT_10425382	Aerobic-type carbon monoxide dehydrogenase, small subunit CoxS/CutS homologs				Archaea	COG2080
(RMR-D) DffDRAFT_1042538	(RMR-D) DffDRAFT_10425383	Aerobic-type carbon monoxide dehydrogenase, large subunit CoxL/CutL homologs				Archaea	COG1529
(RMR5) FcsdDRAFT_1000615	(RMR5) FcsdDRAFT_100061516	Aldehyde:ferredoxin oxidoreductase			0.0151931	Archaea;Crenarchaeota;Thermoprotei	COG2414
(RMR5) FcsdDRAFT_1000017	(RMR5) FcsdDRAFT_100001711	SpoVT / AbrB like domain				Archaea;Crenarchaeota;Thermoprotei	pfam04014
(RMR5) FcsdDRAFT_1000017	(RMR5) FcsdDRAFT_100001712	tRNA_Arg_TCG				Archaea;Crenarchaeota;Thermoprotei	tRNA
(RMR5) FcsdDRAFT_1000017	(RMR5) FcsdDRAFT_100001713	Phosphomannomutase				Archaea;Crenarchaeota;Thermoprotei	COG1109
(RMR5) FcsdDRAFT_1000017	(RMR5) FcsdDRAFT_100001714	Phosphomannomutase				Archaea;Crenarchaeota;Thermoprotei	COG1109
(RMR5) FcsdDRAFT_1000017	(RMR5) FcsdDRAFT_100001717	tRNA_Thr_TGT				Archaea;Crenarchaeota;Thermoprotei	tRNA
(RMR5) FcsdDRAFT_1000017	(RMR5) FcsdDRAFT_100001718	Predicted nuclease of the RecB family				Archaea;Crenarchaeota;Thermoprotei	COG1637
(RMR5) FcsdDRAFT_1000017	(RMR5) FcsdDRAFT_100001719	Small nuclear ribonucleoprotein (snRNP) homolog				Archaea;Crenarchaeota;Thermoprotei	COG1958
(RMR5) FcsdDRAFT_1000017	(RMR5) FcsdDRAFT_10000172	Predicted transcriptional regulators - COG1476				Archaea;Crenarchaeota;Thermoprotei	COG1476
(RMR5) FcsdDRAFT_1000017	(RMR5) FcsdDRAFT_100001720	Archaeal S-adenosylmethionine synthetase				Archaea;Crenarchaeota;Thermoprotei	COG1812
(RMR5) FcsdDRAFT_1000017	(RMR5) FcsdDRAFT_100001721	RIO-like serine/threonine protein kinase fused to N-terminal HTH domain				Archaea;Crenarchaeota;Thermoprotei	COG0478
(RMR5) FcsdDRAFT_1000017	(RMR5) FcsdDRAFT_100001722	KaiC				Archaea;Crenarchaeota;Thermoprotei	pfam06745
(RMR5) FcsdDRAFT_1000017	(RMR5) FcsdDRAFT_10000176	Piwi domain				Archaea;Crenarchaeota;Thermoprotei	pfam02171
(RMR5) FcsdDRAFT_1000314	(RMR5) FcsdDRAFT_10003141	Uncharacterized protein predicted to be involved in DNA repair (RAMP superfamily)				Archaea;Crenarchaeota;Thermoprotei	COG1336
(RMR5) FcsdDRAFT_1000314	(RMR5) FcsdDRAFT_10003145	CRISPR-associated protein				Archaea;Crenarchaeota;Thermoprotei	pfam12469
(RMR5) FcsdDRAFT_1000615	(RMR5) FcsdDRAFT_100061510	ABC-type polysaccharide/polyol phosphate export systems, permease component				Archaea;Crenarchaeota;Thermoprotei	COG1682
(RMR5) FcsdDRAFT_1000615	(RMR5) FcsdDRAFT_100061511	Predicted phosphatase - COG4996				Archaea;Crenarchaeota;Thermoprotei	COG4996
(RMR5) FcsdDRAFT_1000615	(RMR5) FcsdDRAFT_100061512	Phosphohistidine phosphatase SixA				Archaea;Crenarchaeota;Thermoprotei	COG2062
(RMR5) FcsdDRAFT_1000615	(RMR5) FcsdDRAFT_100061514	Endonuclease IV				Archaea;Crenarchaeota;Thermoprotei	COG0648
(RMR5) FcsdDRAFT_1000615	(RMR5) FcsdDRAFT_100061515	PAC2 family				Archaea;Crenarchaeota;Thermoprotei	pfam09754
(RMR5) FcsdDRAFT_1000615	(RMR5) FcsdDRAFT_100061517	Aldehyde:ferredoxin oxidoreductase				Archaea;Crenarchaeota;Thermoprotei	COG2414
(RMR5) FcsdDRAFT_1000615	(RMR5) FcsdDRAFT_100061518	Aldehyde:ferredoxin oxidoreductase				Archaea;Crenarchaeota;Thermoprotei	COG2414
(RMR5) FcsdDRAFT_1000615	(RMR5) FcsdDRAFT_100061519	Molybdopterin converting factor, small subunit				Archaea;Crenarchaeota;Thermoprotei	COG1977
(RMR5) FcsdDRAFT_1000615	(RMR5) FcsdDRAFT_10006152	Putative sterol carrier protein				Archaea;Crenarchaeota;Thermoprotei	COG3255
(RMR5) FcsdDRAFT_1000615	(RMR5) FcsdDRAFT_100061520	Molybdopterin converting factor, small subunit				Archaea;Crenarchaeota;Thermoprotei	COG1977
(RMR5) FcsdDRAFT_1000615	(RMR5) FcsdDRAFT_100061523	NADH:ubiquinone oxidoreductase subunit 2 (chain N)				Archaea;Crenarchaeota;Thermoprotei	COG1007
(RMR5) FcsdDRAFT_1000615	(RMR5) FcsdDRAFT_100061524	Formate hydrogenlyase subunit 3/Multisubunit Na+/H+ antiporter, MnhD subunit				Archaea;Crenarchaeota;Thermoprotei	COG0651
(RMR5) FcsdDRAFT_1000615	(RMR5) FcsdDRAFT_100061525	NADH:ubiquinone oxidoreductase subunit 4 (chain M)				Archaea;Crenarchaeota;Thermoprotei	COG1008
(RMR5) FcsdDRAFT_1000615	(RMR5) FcsdDRAFT_10006153	Enoyl-CoA hydratase/carnithine racemase				Archaea;Crenarchaeota;Thermoprotei	COG1024
(RMR5) FcsdDRAFT_1000615	(RMR5) FcsdDRAFT_10006155	1,4-dihydroxy-2-naphthoate octaprenyltransferase				Archaea;Crenarchaeota;Thermoprotei	COG1575
(RMR5) FcsdDRAFT_1000615	(RMR5) FcsdDRAFT_10006156	1,4-dihydroxy-2-naphthoate octaprenyltransferase				Archaea;Crenarchaeota;Thermoprotei	COG1575
(RMR5) FcsdDRAFT_1000615	(RMR5) FcsdDRAFT_10006157	Predicted redox protein, regulator of disulfide bond formation				Archaea;Crenarchaeota;Thermoprotei	COG1765
(RMR5) FcsdDRAFT_1000615	(RMR5) FcsdDRAFT_10006158	ABC-type multidrug transport system, ATPase component				Archaea;Crenarchaeota;Thermoprotei	COG1131
(RMR5) FcsdDRAFT_1000615	(RMR5) FcsdDRAFT_10006159	ABC-type multidrug transport system, permease component				Archaea;Crenarchaeota;Thermoprotei	COG0842
(RMR5) FcsdDRAFT_1002745	(RMR5) FcsdDRAFT_10027451	Enoyl-CoA hydratase/carnithine racemase				Archaea;Crenarchaeota;Thermoprotei	COG1024
(RMR5) FcsdDRAFT_1002745	(RMR5) FcsdDRAFT_10027452	3-hydroxyacyl-CoA dehydrogenase				Archaea;Crenarchaeota;Thermoprotei	COG1250
(RMR5) FcsdDRAFT_1002745	(RMR5) FcsdDRAFT_10027453	3-hydroxyacyl-CoA dehydrogenase				Archaea;Crenarchaeota;Thermoprotei	COG1250
(RMR5) FcsdDRAFT_1002745	(RMR5) FcsdDRAFT_10027454	Acyl-CoA dehydrogenases				Archaea;Crenarchaeota;Thermoprotei	COG1960
(RMR5) FcsdDRAFT_1003704	(RMR5) FcsdDRAFT_10037041	Predicted phosphohydrolases				Archaea;Crenarchaeota;Thermoprotei	COG1408
(RMR5) FcsdDRAFT_1003704	(RMR5) FcsdDRAFT_10037046	Aminopeptidase N				Archaea;Crenarchaeota;Thermoprotei	COG0308
(RMR5) FcsdDRAFT_1004209	(RMR5) FcsdDRAFT_10042091	ABC-type sugar transport systems, ATPase components				Archaea;Crenarchaeota;Thermoprotei	COG3839
(RMR5) FcsdDRAFT_1004209	(RMR5) FcsdDRAFT_10042092	ABC-type Fe3 transport system, permease component				Archaea;Crenarchaeota;Thermoprotei	COG1178
(RMR5) FcsdDRAFT_1004209	(RMR5) FcsdDRAFT_10042094	ABC-type Fe3 transport system, permease component				Archaea;Crenarchaeota;Thermoprotei	COG1178
(RMR5) FcsdDRAFT_1008510	(RMR5) FcsdDRAFT_10085101	Alcohol dehydrogenase GroES-like domain				Archaea;Crenarchaeota;Thermoprotei	pfam08240
(RMR5) FcsdDRAFT_1009578	(RMR5) FcsdDRAFT_10095785	Subtilisin-like serine proteases				Archaea;Crenarchaeota;Thermoprotei	COG1404
(RMR5) FcsdDRAFT_1011141	(RMR5) FcsdDRAFT_10111411	Cytosine deaminase and related metal-dependent hydrolases				Archaea;Crenarchaeota;Thermoprotei	COG0402
(RMR5) FcsdDRAFT_1011141	(RMR5) FcsdDRAFT_10111412	Uncharacterized protein involved in tolerance to divalent cations				Archaea;Crenarchaeota;Thermoprotei	COG1324
(RMR5) FcsdDRAFT_1011141	(RMR5) FcsdDRAFT_10111416	Bacterial regulatory protein, arsR family				Archaea;Crenarchaeota;Thermoprotei	pfam01022
(RMR5) FcsdDRAFT_1022078	(RMR5) FcsdDRAFT_10220782	CRISPR associated protein Cas1				Archaea;Crenarchaeota;Thermoprotei	pfam01867
(RMR5) FcsdDRAFT_1024805	(RMR5) FcsdDRAFT_10248053	Type III restriction enzyme, res subunit				Archaea;Crenarchaeota;Thermoprotei	pfam04851
(RMR5) FcsdDRAFT_1024805	(RMR5) FcsdDRAFT_10248055	DNA or RNA helicases of superfamily II				Archaea;Crenarchaeota;Thermoprotei	COG1061
(RMR5) FcsdDRAFT_1027250	(RMR5) FcsdDRAFT_10272501	N2,N2-dimethylguanosine tRNA methyltransferase				Archaea;Crenarchaeota;Thermoprotei	COG1867
(RMR5) FcsdDRAFT_1032711	(RMR5) FcsdDRAFT_10327112	Conserved Archaeal protein (DUF2204)				Archaea;Crenarchaeota;Thermoprotei	pfam09970
(RMR5) FcsdDRAFT_1034265	(RMR5) FcsdDRAFT_10342653	Alcohol dehydrogenase GroES-like domain				Archaea;Crenarchaeota;Thermoprotei	pfam08240
(RMR5) FcsdDRAFT_1034265	(RMR5) FcsdDRAFT_10342655	Gamma-glutamyltransferase				Archaea;Crenarchaeota;Thermoprotei	COG0405
(RMR5) FcsdDRAFT_1034336	(RMR5) FcsdDRAFT_10343362	Predicted acid phosphatase				Archaea;Crenarchaeota;Thermoprotei	COG0496
(RMR5) FcsdDRAFT_1035433	(RMR5) FcsdDRAFT_10354331	Uncharacterized protein conserved in bacteria				Archaea;Crenarchaeota;Thermoprotei	COG4412
(RMR5) FcsdDRAFT_1036083	(RMR5) FcsdDRAFT_10360832	Diphthamide synthase subunit DPH2				Archaea;Crenarchaeota;Thermoprotei	COG1736
(RMR5) FcsdDRAFT_1039489	(RMR5) FcsdDRAFT_10394892	Ornithine/acetylornithine aminotransferase				Archaea;Crenarchaeota;Thermoprotei	COG4992
(RMR5) FcsdDRAFT_1040039	(RMR5) FcsdDRAFT_10400392	CRISPR-associated protein				Archaea;Crenarchaeota;Thermoprotei	pfam12469
(RMR5) FcsdDRAFT_1041086	(RMR5) FcsdDRAFT_10410861	UDP-N-acetylmuramyl pentapeptide phosphotransferase/UDP-N-acetylglucosamine-1-phosphate transferase				Archaea;Crenarchaeota;Thermoprotei	COG0472
(RMR5) FcsdDRAFT_1041726	(RMR5) FcsdDRAFT_10417264	Glycosyl transferase family 4				Archaea;Crenarchaeota;Thermoprotei	pfam00953
(RMR5) FcsdDRAFT_1041726	(RMR5) FcsdDRAFT_10417265	Glycosyl transferase family 4				Archaea;Crenarchaeota;Thermoprotei	pfam00953
(RMR5) FcsdDRAFT_1042015	(RMR5) FcsdDRAFT_10420151	Ketopantoate hydroxymethyltransferase				Archaea;Crenarchaeota;Thermoprotei	COG0413
(RMR5) FcsdDRAFT_1042015	(RMR5) FcsdDRAFT_10420152	Ketopantoate reductase PanE/ApbA C terminal				Archaea;Crenarchaeota;Thermoprotei	pfam08546
(RMR5) FcsdDRAFT_1043005	(RMR5) FcsdDRAFT_10430052	Spermidine synthase				Archaea;Crenarchaeota;Thermoprotei	COG0421
(RMR5) FcsdDRAFT_1043005	(RMR5) FcsdDRAFT_10430053	Spermidine synthase				Archaea;Crenarchaeota;Thermoprotei	COG0421
(RMR5) FcsdDRAFT_1043694	(RMR5) FcsdDRAFT_10436941	Xanthosine triphosphate pyrophosphatase				Archaea;Crenarchaeota;Thermoprotei	COG0127
(RMR-D) DffDRAFT_1031428	(RMR-D) DffDRAFT_10314281	Ribosomal protein S3AE				Archaea;Crenarchaeota;Thermoprotei	COG1890
(RMR-D) DffDRAFT_1042159	(RMR-D) DffDRAFT_10421591	L-asparaginase/archaeal Glu-tRNAGln amidotransferase subunit D				Archaea;Crenarchaeota;Thermoprotei	COG0252
(RMR5) FcsdDRAFT_1032371	(RMR5) FcsdDRAFT_10323712	Small nuclear ribonucleoprotein (snRNP) homolog				Archaea;Crenarchaeota;Thermoprotei;Acidilobales	COG1958
(RMR5) FcsdDRAFT_1032371	(RMR5) FcsdDRAFT_10323713	Xaa-Pro aminopeptidase				Archaea;Crenarchaeota;Thermoprotei;Acidilobales	COG0006
(RMR5) FcsdDRAFT_1032371	(RMR5) FcsdDRAFT_10323714	Xaa-Pro aminopeptidase				Archaea;Crenarchaeota;Thermoprotei;Acidilobales	COG0006
(RMR5) FcsdDRAFT_1036138	(RMR5) FcsdDRAFT_10361384	Replication factor C				Archaea;Crenarchaeota;Thermoprotei;Acidilobales	pfam08542
(RMR5) FcsdDRAFT_1037712	(RMR5) FcsdDRAFT_10377121	Cytidylyltransferase				Archaea;Crenarchaeota;Thermoprotei;Acidilobales	COG0615
(RMR5) FcsdDRAFT_1037712	(RMR5) FcsdDRAFT_10377122	DNA-directed RNA polymerase, subunit H, RpoH/RPB5				Archaea;Crenarchaeota;Thermoprotei;Acidilobales	COG2012
(RMR5) FcsdDRAFT_1037712	(RMR5) FcsdDRAFT_10377123	DNA-directed RNA polymerase, beta subunit/140 kD subunit				Archaea;Crenarchaeota;Thermoprotei;Acidilobales	COG0085
(RMR5) FcsdDRAFT_1040009	(RMR5) FcsdDRAFT_10400092	Signal recognition particle GTPase				Archaea;Crenarchaeota;Thermoprotei;Acidilobales	COG0552
(RMR5) FcsdDRAFT_1040009	(RMR5) FcsdDRAFT_10400093	Signal recognition particle GTPase				Archaea;Crenarchaeota;Thermoprotei;Acidilobales	COG0552
(RMR5) FcsdDRAFT_1015318	(RMR5) FcsdDRAFT_10153181	DNA or RNA helicases of superfamily II				Archaea;Crenarchaeota;Thermoprotei;Acidilobales;Acidilobaceae;Acidilobus;saccharovorans;Acidilobus saccharovorans 345-15	COG1061
(RMR5) FcsdDRAFT_1015318	(RMR5) FcsdDRAFT_10153182	Succinyl-CoA synthetase, alpha subunit				Archaea;Crenarchaeota;Thermoprotei;Acidilobales;Acidilobaceae;Acidilobus;saccharovorans;Acidilobus saccharovorans 345-15	COG0074
(RMR5) FcsdDRAFT_1015318	(RMR5) FcsdDRAFT_10153183	Succinyl-CoA synthetase, beta subunit				Archaea;Crenarchaeota;Thermoprotei;Acidilobales;Acidilobaceae;Acidilobus;saccharovorans;Acidilobus saccharovorans 345-15	COG0045
(RMR5) FcsdDRAFT_1015318	(RMR5) FcsdDRAFT_10153184	ATP-grasp domain				Archaea;Crenarchaeota;Thermoprotei;Acidilobales;Acidilobaceae;Acidilobus;saccharovorans;Acidilobus saccharovorans 345-15	pfam08442
(RMR5) FcsdDRAFT_1022775	(RMR5) FcsdDRAFT_10227752	Uncharacterized conserved protein - COG0062				Archaea;Crenarchaeota;Thermoprotei;Acidilobales;Acidilobaceae;Acidilobus;saccharovorans;Acidilobus saccharovorans 345-15	COG0062
(RMR5) FcsdDRAFT_1031341	(RMR5) FcsdDRAFT_10313414	Holliday junction resolvase - archaeal type				Archaea;Crenarchaeota;Thermoprotei;Acidilobales;Acidilobaceae;Acidilobus;saccharovorans;Acidilobus saccharovorans 345-15	COG1591
(RMR5) FcsdDRAFT_1032247	(RMR5) FcsdDRAFT_10322471	NADH:ubiquinone oxidoreductase subunit 4 (chain M)				Archaea;Crenarchaeota;Thermoprotei;Acidilobales;Acidilobaceae;Acidilobus;saccharovorans;Acidilobus saccharovorans 345-15	COG1008
(RMR5) FcsdDRAFT_1032247	(RMR5) FcsdDRAFT_10322474	NADH:ubiquinone oxidoreductase subunit 5 (chain L)/Multisubunit Na+/H+ antiporter, MnhA subunit				Archaea;Crenarchaeota;Thermoprotei;Acidilobales;Acidilobaceae;Acidilobus;saccharovorans;Acidilobus saccharovorans 345-15	COG1009
(RMR5) FcsdDRAFT_1034947	(RMR5) FcsdDRAFT_10349471	Bacterial transferase hexapeptide (three repeats)				Archaea;Crenarchaeota;Thermoprotei;Acidilobales;Acidilobaceae;Acidilobus;saccharovorans;Acidilobus saccharovorans 345-15	pfam00132
(RMR5) FcsdDRAFT_1034947	(RMR5) FcsdDRAFT_10349473	Glucosamine 6-phosphate synthetase, contains amidotransferase and phosphosugar isomerase domains				Archaea;Crenarchaeota;Thermoprotei;Acidilobales;Acidilobaceae;Acidilobus;saccharovorans;Acidilobus saccharovorans 345-15	COG0449
(RMR5) FcsdDRAFT_1035504	(RMR5) FcsdDRAFT_10355041	Chaperonin GroEL (HSP60 family)				Archaea;Crenarchaeota;Thermoprotei;Acidilobales;Acidilobaceae;Acidilobus;saccharovorans;Acidilobus saccharovorans 345-15	COG0459
(RMR5) FcsdDRAFT_1035504	(RMR5) FcsdDRAFT_10355042	TCP-1/cpn60 chaperonin family				Archaea;Crenarchaeota;Thermoprotei;Acidilobales;Acidilobaceae;Acidilobus;saccharovorans;Acidilobus saccharovorans 345-15	pfam00118
(RMR5) FcsdDRAFT_1035504	(RMR5) FcsdDRAFT_10355043	Chaperonin GroEL (HSP60 family)				Archaea;Crenarchaeota;Thermoprotei;Acidilobales;Acidilobaceae;Acidilobus;saccharovorans;Acidilobus saccharovorans 345-15	COG0459
(RMR5) FcsdDRAFT_1035504	(RMR5) FcsdDRAFT_10355044	Ribosomal protein S17E				Archaea;Crenarchaeota;Thermoprotei;Acidilobales;Acidilobaceae;Acidilobus;saccharovorans;Acidilobus saccharovorans 345-15	COG1383
(RMR5) FcsdDRAFT_1036158	(RMR5) FcsdDRAFT_10361583	Lhr-like helicases				Archaea;Crenarchaeota;Thermoprotei;Acidilobales;Acidilobaceae;Acidilobus;saccharovorans;Acidilobus saccharovorans 345-15	COG1201
(RMR5) FcsdDRAFT_1037303	(RMR5) FcsdDRAFT_10373033	Uncharacterized protein conserved in archaea				Archaea;Crenarchaeota;Thermoprotei;Acidilobales;Acidilobaceae;Acidilobus;saccharovorans;Acidilobus saccharovorans 345-15	COG4034
(RMR5) FcsdDRAFT_1037303	(RMR5) FcsdDRAFT_10373034	Uncharacterized protein conserved in archaea				Archaea;Crenarchaeota;Thermoprotei;Acidilobales;Acidilobaceae;Acidilobus;saccharovorans;Acidilobus saccharovorans 345-15	COG4034
(RMR5) FcsdDRAFT_1037691	(RMR5) FcsdDRAFT_10376913	Pyruvate:ferredoxin oxidoreductase and related 2-oxoacid:ferredoxin oxidoreductases, beta subunit				Archaea;Crenarchaeota;Thermoprotei;Acidilobales;Acidilobaceae;Acidilobus;saccharovorans;Acidilobus saccharovorans 345-15	COG1013
(RMR5) FcsdDRAFT_1037691	(RMR5) FcsdDRAFT_10376915	domain				Archaea;Crenarchaeota;Thermoprotei;Acidilobales;Acidilobaceae;Acidilobus;saccharovorans;Acidilobus saccharovorans 345-15	pfam01855
(RMR5) FcsdDRAFT_1037858	(RMR5) FcsdDRAFT_10378582	Conserved hypothetical ATP binding protein				Archaea;Crenarchaeota;Thermoprotei;Acidilobales;Acidilobaceae;Acidilobus;saccharovorans;Acidilobus saccharovorans 345-15	pfam03029
(RMR5) FcsdDRAFT_1037858	(RMR5) FcsdDRAFT_10378583	Conserved hypothetical ATP binding protein				Archaea;Crenarchaeota;Thermoprotei;Acidilobales;Acidilobaceae;Acidilobus;saccharovorans;Acidilobus saccharovorans 345-15	pfam03029
(RMR5) FcsdDRAFT_1042679	(RMR5) FcsdDRAFT_10426792	tRNA synthetases class I (M)				Archaea;Crenarchaeota;Thermoprotei;Acidilobales;Acidilobaceae;Acidilobus;saccharovorans;Acidilobus saccharovorans 345-15	pfam09334
(RMR5) FcsdDRAFT_1042679	(RMR5) FcsdDRAFT_10426793	tRNA synthetases class I (M)				Archaea;Crenarchaeota;Thermoprotei;Acidilobales;Acidilobaceae;Acidilobus;saccharovorans;Acidilobus saccharovorans 345-15	pfam09334
(RMR5) FcsdDRAFT_1028945	(RMR5) FcsdDRAFT_10289451	Asp-tRNAAsn/Glu-tRNAGln amidotransferase A subunit and related amidases				Archaea;Crenarchaeota;Thermoprotei;Acidilobales;Caldisphaeraceae;Caldisphaera;lagunensis;Caldisphaera lagunensis IC-154, DSM 1598	COG0154
(RMR5) FcsdDRAFT_1028945	(RMR5) FcsdDRAFT_10289452	Asp-tRNAAsn/Glu-tRNAGln amidotransferase B subunit (PET112 homolog)				Archaea;Crenarchaeota;Thermoprotei;Acidilobales;Caldisphaeraceae;Caldisphaera;lagunensis;Caldisphaera lagunensis IC-154, DSM 1598	COG0064
(RMR5) FcsdDRAFT_1028945	(RMR5) FcsdDRAFT_10289453	Asp-tRNAAsn/Glu-tRNAGln amidotransferase B subunit (PET112 homolog)				Archaea;Crenarchaeota;Thermoprotei;Acidilobales;Caldisphaeraceae;Caldisphaera;lagunensis;Caldisphaera lagunensis IC-154, DSM 1598	COG0064
(RMR5) FcsdDRAFT_1028945	(RMR5) FcsdDRAFT_10289454	Asp-tRNAAsn/Glu-tRNAGln amidotransferase B subunit (PET112 homolog)				Archaea;Crenarchaeota;Thermoprotei;Acidilobales;Caldisphaeraceae;Caldisphaera;lagunensis;Caldisphaera lagunensis IC-154, DSM 1598	COG0064
(RMR5) FcsdDRAFT_1031223	(RMR5) FcsdDRAFT_10312231	Electron transfer flavoprotein, alpha subunit				Archaea;Crenarchaeota;Thermoprotei;Acidilobales;Caldisphaeraceae;Caldisphaera;lagunensis;Caldisphaera lagunensis IC-154, DSM 1598	COG2025
(RMR5) FcsdDRAFT_1031223	(RMR5) FcsdDRAFT_10312233	Electron transfer flavoprotein domain				Archaea;Crenarchaeota;Thermoprotei;Acidilobales;Caldisphaeraceae;Caldisphaera;lagunensis;Caldisphaera lagunensis IC-154, DSM 1598	pfam01012
(RMR5) FcsdDRAFT_1036127	(RMR5) FcsdDRAFT_10361271	Citrate synthase				Archaea;Crenarchaeota;Thermoprotei;Acidilobales;Caldisphaeraceae;Caldisphaera;lagunensis;Caldisphaera lagunensis IC-154, DSM 1598	COG0372
(RMR5) FcsdDRAFT_1036913	(RMR5) FcsdDRAFT_10369133	Pyridine nucleotide-disulphide oxidoreductase				Archaea;Crenarchaeota;Thermoprotei;Acidilobales;Caldisphaeraceae;Caldisphaera;lagunensis;Caldisphaera lagunensis IC-154, DSM 1598	pfam00070
(RMR5) FcsdDRAFT_1041133	(RMR5) FcsdDRAFT_10411332	Uncharacterized protein conserved in archaea				Archaea;Crenarchaeota;Thermoprotei;Acidilobales;Caldisphaeraceae;Caldisphaera;lagunensis;Caldisphaera lagunensis IC-154, DSM 1598	COG1701
(RMR5) FcsdDRAFT_1042779	(RMR5) FcsdDRAFT_10427791	Acetyltransferases				Archaea;Crenarchaeota;Thermoprotei;Acidilobales;Caldisphaeraceae;Caldisphaera;lagunensis;Caldisphaera lagunensis IC-154, DSM 1598	COG0456
(RMR5) FcsdDRAFT_1042779	(RMR5) FcsdDRAFT_10427793	Malic enzyme				Archaea;Crenarchaeota;Thermoprotei;Acidilobales;Caldisphaeraceae;Caldisphaera;lagunensis;Caldisphaera lagunensis IC-154, DSM 1598	COG0281
(RMR5) FcsdDRAFT_1042779	(RMR5) FcsdDRAFT_10427794	Malic enzyme				Archaea;Crenarchaeota;Thermoprotei;Acidilobales;Caldisphaeraceae;Caldisphaera;lagunensis;Caldisphaera lagunensis IC-154, DSM 1598	COG0281
(RMR-D) DffDRAFT_1026297	(RMR-D) DffDRAFT_10262971	Triosephosphate isomerase				Archaea;Crenarchaeota;Thermoprotei;Acidilobales;Caldisphaeraceae;Caldisphaera;lagunensis;Caldisphaera lagunensis IC-154, DSM 1598	COG0149
(RMR5) FcsdDRAFT_1005053	(RMR5) FcsdDRAFT_10050531	Glucose / Sorbosone dehydrogenase				Archaea;Crenarchaeota;Thermoprotei;Desulfurococcales	pfam07995
(RMR5) FcsdDRAFT_1005053	(RMR5) FcsdDRAFT_100505310	ABC-type sugar transport systems, ATPase components				Archaea;Crenarchaeota;Thermoprotei;Desulfurococcales	COG3839
(RMR5) FcsdDRAFT_1005053	(RMR5) FcsdDRAFT_10050532	ABC-type cobalt transport system, permease component				Archaea;Crenarchaeota;Thermoprotei;Desulfurococcales	pfam09819
(RMR5) FcsdDRAFT_1005053	(RMR5) FcsdDRAFT_10050534	ATPase components of ABC transporters with duplicated ATPase domains				Archaea;Crenarchaeota;Thermoprotei;Desulfurococcales	COG0488
(RMR5) FcsdDRAFT_1005053	(RMR5) FcsdDRAFT_10050539	ABC-type tungstate transport system, periplasmic component				Archaea;Crenarchaeota;Thermoprotei;Desulfurococcales	COG4662
(RMR5) FcsdDRAFT_1008524	(RMR5) FcsdDRAFT_10085242	Peroxiredoxin				Archaea;Crenarchaeota;Thermoprotei;Desulfurococcales	COG1225
(RMR5) FcsdDRAFT_1008524	(RMR5) FcsdDRAFT_10085243	Uncharacterized enzyme involved in biosynthesis of extracellular polysaccharides				Archaea;Crenarchaeota;Thermoprotei;Desulfurococcales	COG2329
(RMR5) FcsdDRAFT_1008524	(RMR5) FcsdDRAFT_10085244	Aldo/keto reductases, related to diketogulonate reductase				Archaea;Crenarchaeota;Thermoprotei;Desulfurococcales	COG0656
(RMR5) FcsdDRAFT_1033082	(RMR5) FcsdDRAFT_10330823	Predicted amidohydrolase				Archaea;Crenarchaeota;Thermoprotei;Desulfurococcales	COG0388
(RMR5) FcsdDRAFT_1036575	(RMR5) FcsdDRAFT_10365752	Adenylylsulfate kinase and related kinases				Archaea;Crenarchaeota;Thermoprotei;Desulfurococcales	COG0529
(RMR5) FcsdDRAFT_1037372	(RMR5) FcsdDRAFT_10373723	Predicted nucleic-acid-binding protein containing a Zn-ribbon				Archaea;Crenarchaeota;Thermoprotei;Desulfurococcales	COG1545
(RMR5) FcsdDRAFT_1037509	(RMR5) FcsdDRAFT_10375092	DNA-directed RNA polymerase, alpha subunit/40 kD subunit				Archaea;Crenarchaeota;Thermoprotei;Desulfurococcales	COG0202
(RMR5) FcsdDRAFT_1037509	(RMR5) FcsdDRAFT_10375093	Ribosomal protein S11				Archaea;Crenarchaeota;Thermoprotei;Desulfurococcales	COG0100
(RMR5) FcsdDRAFT_1037509	(RMR5) FcsdDRAFT_10375095	Ribosomal protein S4 and related proteins				Archaea;Crenarchaeota;Thermoprotei;Desulfurococcales	COG0522
(RMR5) FcsdDRAFT_1037509	(RMR5) FcsdDRAFT_10375096	Ribosomal protein S13				Archaea;Crenarchaeota;Thermoprotei;Desulfurococcales	COG0099
(RMR5) FcsdDRAFT_1036099	(RMR5) FcsdDRAFT_10360991	Small-conductance mechanosensitive channel				Archaea;Crenarchaeota;Thermoprotei;Desulfurococcales;Desulfurococcaceae	COG3264
(RMR5) FcsdDRAFT_1036099	(RMR5) FcsdDRAFT_10360992	Small-conductance mechanosensitive channel				Archaea;Crenarchaeota;Thermoprotei;Desulfurococcales;Desulfurococcaceae	COG0668
(RMR5) FcsdDRAFT_1036099	(RMR5) FcsdDRAFT_10360994	Pyruvate:ferredoxin oxidoreductase and related 2-oxoacid:ferredoxin oxidoreductases, gamma subunit				Archaea;Crenarchaeota;Thermoprotei;Desulfurococcales;Desulfurococcaceae	COG1014
(RMR5) FcsdDRAFT_1038121	(RMR5) FcsdDRAFT_10381211	ATP dependent DNA ligase domain				Archaea;Crenarchaeota;Thermoprotei;Desulfurococcales;Desulfurococcaceae	pfam01068
(RMR5) FcsdDRAFT_1038121	(RMR5) FcsdDRAFT_10381212	ATP dependent DNA ligase C terminal region				Archaea;Crenarchaeota;Thermoprotei;Desulfurococcales;Desulfurococcaceae	pfam04679
(RMR5) FcsdDRAFT_1039287	(RMR5) FcsdDRAFT_10392871	Valyl-tRNA synthetase				Archaea;Crenarchaeota;Thermoprotei;Desulfurococcales;Desulfurococcaceae	COG0525
(RMR5) FcsdDRAFT_1039287	(RMR5) FcsdDRAFT_10392872	Valyl-tRNA synthetase				Archaea;Crenarchaeota;Thermoprotei;Desulfurococcales;Desulfurococcaceae	COG0525
(RMR5) FcsdDRAFT_1039287	(RMR5) FcsdDRAFT_10392873	Uncharacterized conserved protein				Archaea;Crenarchaeota;Thermoprotei;Desulfurococcales;Desulfurococcaceae	COG2013
(RMR5) FcsdDRAFT_1041508	(RMR5) FcsdDRAFT_10415081	Transcriptional regulator/sugar kinase				Archaea;Crenarchaeota;Thermoprotei;Desulfurococcales;Desulfurococcaceae;Desulfurococcus;kamchatkensis;Desulfurococcus kamchatkensis 1221n	COG1940
(RMR5) FcsdDRAFT_1005254	(RMR5) FcsdDRAFT_10052541	hypothetical protein			0.0654474	Archaea;Crenarchaeota;Thermoprotei;Desulfurococcales;Desulfurococcaceae;Desulfurococcus;mobilis;Desulfurococcus mobilis DSM 2161
(RMR5) FcsdDRAFT_1005254	(RMR5) FcsdDRAFT_10052542	tRNA_Lys_CTT				Archaea;Crenarchaeota;Thermoprotei;Desulfurococcales;Desulfurococcaceae;Desulfurococcus;mobilis;Desulfurococcus mobilis DSM 2161	tRNA
(RMR5) FcsdDRAFT_1005254	(RMR5) FcsdDRAFT_10052543	Glycosyltransferase				Archaea;Crenarchaeota;Thermoprotei;Desulfurococcales;Desulfurococcaceae;Desulfurococcus;mobilis;Desulfurococcus mobilis DSM 2161	COG0438
(RMR5) FcsdDRAFT_1039975	(RMR5) FcsdDRAFT_10399751	RmlD substrate binding domain				Archaea;Crenarchaeota;Thermoprotei;Desulfurococcales;Desulfurococcaceae;Desulfurococcus;mobilis;Desulfurococcus mobilis DSM 2161	pfam04321
(RMR5) FcsdDRAFT_1039975	(RMR5) FcsdDRAFT_10399752	RmlD substrate binding domain				Archaea;Crenarchaeota;Thermoprotei;Desulfurococcales;Desulfurococcaceae;Desulfurococcus;mobilis;Desulfurococcus mobilis DSM 2161	pfam04321
(RMR5) FcsdDRAFT_1039975	(RMR5) FcsdDRAFT_10399754	dTDP-D-glucose 4,6-dehydratase				Archaea;Crenarchaeota;Thermoprotei;Desulfurococcales;Desulfurococcaceae;Desulfurococcus;mobilis;Desulfurococcus mobilis DSM 2161	COG1088
(RMR5) FcsdDRAFT_1005327	(RMR5) FcsdDRAFT_10053271	Valyl-tRNA synthetase				Archaea;Crenarchaeota;Thermoprotei;Desulfurococcales;Desulfurococcaceae;Ignicoccus;hospitalis;Ignicoccus hospitalis KIN4/I, DSM 18386	COG0525
(RMR5) FcsdDRAFT_1005327	(RMR5) FcsdDRAFT_10053272	Anticodon-binding domain				Archaea;Crenarchaeota;Thermoprotei;Desulfurococcales;Desulfurococcaceae;Ignicoccus;hospitalis;Ignicoccus hospitalis KIN4/I, DSM 18386	pfam08264
(RMR5) FcsdDRAFT_1037141	(RMR5) FcsdDRAFT_10371411	Chorismate mutase				Archaea;Crenarchaeota;Thermoprotei;Desulfurococcales;Desulfurococcaceae;Ignicoccus;hospitalis;Ignicoccus hospitalis KIN4/I, DSM 18386	COG1605
(RMR5) FcsdDRAFT_1038485	(RMR5) FcsdDRAFT_10384853	Archaeal Glu-tRNAGln amidotransferase subunit E (contains GAD domain)				Archaea;Crenarchaeota;Thermoprotei;Desulfurococcales;Desulfurococcaceae;Ignicoccus;hospitalis;Ignicoccus hospitalis KIN4/I, DSM 18386	COG2511
(RMR5) FcsdDRAFT_1038485	(RMR5) FcsdDRAFT_10384854	Archaeal Glu-tRNAGln amidotransferase subunit E (contains GAD domain)				Archaea;Crenarchaeota;Thermoprotei;Desulfurococcales;Desulfurococcaceae;Ignicoccus;hospitalis;Ignicoccus hospitalis KIN4/I, DSM 18386	COG2511
(RMR-D) DffDRAFT_1027858	(RMR-D) DffDRAFT_10278581	Type III restriction enzyme, res subunit				Archaea;Crenarchaeota;Thermoprotei;Desulfurococcales;Desulfurococcaceae;Ignicoccus;hospitalis;Ignicoccus hospitalis KIN4/I, DSM 18386	pfam04851
(RMR-D) DffDRAFT_1027858	(RMR-D) DffDRAFT_10278583	GTP cyclohydrolase I				Archaea;Crenarchaeota;Thermoprotei;Desulfurococcales;Desulfurococcaceae;Ignicoccus;hospitalis;Ignicoccus hospitalis KIN4/I, DSM 18386	COG0302
(RMR-D) DffDRAFT_1029094	(RMR-D) DffDRAFT_10290941	DNA or RNA helicases of superfamily II				Archaea;Crenarchaeota;Thermoprotei;Desulfurococcales;Desulfurococcaceae;Ignicoccus;hospitalis;Ignicoccus hospitalis KIN4/I, DSM 18386	COG1061
(RMR5) FcsdDRAFT_1031164	(RMR5) FcsdDRAFT_10311641	ATP-dependent Zn proteases				Archaea;Crenarchaeota;Thermoprotei;Desulfurococcales;Desulfurococcaceae;Ignisphaera;aggregans;Ignisphaera aggregans AQ1.S1, DSM 1723	COG0465
(RMR5) FcsdDRAFT_1035082	(RMR5) FcsdDRAFT_10350821	Protein of unknown function (DUF499)				Archaea;Crenarchaeota;Thermoprotei;Desulfurococcales;Desulfurococcaceae;Ignisphaera;aggregans;Ignisphaera aggregans AQ1.S1, DSM 1723	pfam04465
(RMR5) FcsdDRAFT_1035563	(RMR5) FcsdDRAFT_10355631	Ribosomal protein L15E				Archaea;Crenarchaeota;Thermoprotei;Desulfurococcales;Desulfurococcaceae;Staphylothermus	COG1632
(RMR5) FcsdDRAFT_1035563	(RMR5) FcsdDRAFT_10355632	Serine dehydrogenase proteinase				Archaea;Crenarchaeota;Thermoprotei;Desulfurococcales;Desulfurococcaceae;Staphylothermus	pfam01972
(RMR5) FcsdDRAFT_1035563	(RMR5) FcsdDRAFT_10355633	Serine dehydrogenase proteinase				Archaea;Crenarchaeota;Thermoprotei;Desulfurococcales;Desulfurococcaceae;Staphylothermus	pfam01972
(RMR5) FcsdDRAFT_1038138	(RMR5) FcsdDRAFT_10381381	S-adenosylhomocysteine hydrolase				Archaea;Crenarchaeota;Thermoprotei;Desulfurococcales;Desulfurococcaceae;Staphylothermus;hellenicus;Staphylothermus hellenicus P8, DSM 1271	COG0499
(RMR5) FcsdDRAFT_1037711	(RMR5) FcsdDRAFT_10377111	Leucyl aminopeptidase				Archaea;Crenarchaeota;Thermoprotei;Desulfurococcales;Desulfurococcaceae;Staphylothermus;marinus;Staphylothermus marinus F1, DSM 3639	COG0260
(RMR-D) DffDRAFT_1012093	(RMR-D) DffDRAFT_10120931	Uncharacterized conserved protein				Archaea;Crenarchaeota;Thermoprotei;Desulfurococcales;Desulfurococcaceae;Staphylothermus;marinus;Staphylothermus marinus F1, DSM 3639	COG1602
(RMR-D) DffDRAFT_1012093	(RMR-D) DffDRAFT_10120932	Major Facilitator Superfamily				Archaea;Crenarchaeota;Thermoprotei;Desulfurococcales;Desulfurococcaceae;Staphylothermus;marinus;Staphylothermus marinus F1, DSM 3639	pfam07690
(RMR-D) DffDRAFT_1024838	(RMR-D) DffDRAFT_10248381	ABC-type oligopeptide transport system, ATPase component				Archaea;Crenarchaeota;Thermoprotei;Desulfurococcales;Desulfurococcaceae;Staphylothermus;marinus;Staphylothermus marinus F1, DSM 3639	COG4608
(RMR-D) DffDRAFT_1024838	(RMR-D) DffDRAFT_10248382	ABC-type dipeptide/oligopeptide/nickel transport system, ATPase component				Archaea;Crenarchaeota;Thermoprotei;Desulfurococcales;Desulfurococcaceae;Staphylothermus;marinus;Staphylothermus marinus F1, DSM 3639	COG0444
(RMR-D) DffDRAFT_1031513	(RMR-D) DffDRAFT_10315131	Ribosomal protein L34E				Archaea;Crenarchaeota;Thermoprotei;Desulfurococcales;Desulfurococcaceae;Staphylothermus;marinus;Staphylothermus marinus F1, DSM 3639	COG2174
(RMR-D) DffDRAFT_1031513	(RMR-D) DffDRAFT_10315132	23S rRNA. Archaeal LSU				Archaea;Crenarchaeota;Thermoprotei;Desulfurococcales;Desulfurococcaceae;Staphylothermus;marinus;Staphylothermus marinus F1, DSM 3639	rRNA_23S
(RMR5) FcsdDRAFT_1033278	(RMR5) FcsdDRAFT_10332781	Deoxyhypusine synthase				Archaea;Crenarchaeota;Thermoprotei;Desulfurococcales;Desulfurococcaceae;Thermosphaera;aggregans;Thermosphaera aggregans M11TL, DSM 11486	COG1899
(RMR5) FcsdDRAFT_1033278	(RMR5) FcsdDRAFT_10332782	Deoxyhypusine synthase				Archaea;Crenarchaeota;Thermoprotei;Desulfurococcales;Desulfurococcaceae;Thermosphaera;aggregans;Thermosphaera aggregans M11TL, DSM 11486	COG1899
(RMR5) FcsdDRAFT_1041244	(RMR5) FcsdDRAFT_10412443	tRNA_Undet_???				Archaea;Crenarchaeota;Thermoprotei;Desulfurococcales;Desulfurococcaceae;Thermosphaera;aggregans;Thermosphaera aggregans M11TL, DSM 11486	tRNA
(RMR-D) DffDRAFT_1014180	(RMR-D) DffDRAFT_10141801	Ribosomal protein L18e/L15				Archaea;Crenarchaeota;Thermoprotei;Desulfurococcales;Desulfurococcaceae;Thermosphaera;aggregans;Thermosphaera aggregans M11TL, DSM 11486	pfam00828
(RMR5) FcsdDRAFT_1022745	(RMR5) FcsdDRAFT_10227451	Cysteine synthase				Archaea;Crenarchaeota;Thermoprotei;Desulfurococcales;Pyrodictiaceae	COG0031
(RMR5) FcsdDRAFT_1022745	(RMR5) FcsdDRAFT_10227452	Dehydrogenases with different specificities (related to short-chain alcohol dehydrogenases)				Archaea;Crenarchaeota;Thermoprotei;Desulfurococcales;Pyrodictiaceae	COG1028
(RMR5) FcsdDRAFT_1018837	(RMR5) FcsdDRAFT_10188371	Oxyanion-translocating ATPase				Archaea;Crenarchaeota;Thermoprotei;Desulfurococcales;Pyrodictiaceae;Hyperthermus;butylicus;Hyperthermus butylicus DSM 5456	COG0003
(RMR5) FcsdDRAFT_1018837	(RMR5) FcsdDRAFT_10188372	Oxyanion-translocating ATPase				Archaea;Crenarchaeota;Thermoprotei;Desulfurococcales;Pyrodictiaceae;Hyperthermus;butylicus;Hyperthermus butylicus DSM 5456	COG0003
(RMR5) FcsdDRAFT_1025716	(RMR5) FcsdDRAFT_10257162	ABC-type multidrug transport system, ATPase component				Archaea;Crenarchaeota;Thermoprotei;Desulfurococcales;Pyrodictiaceae;Hyperthermus;butylicus;Hyperthermus butylicus DSM 5456	COG1131
(RMR5) FcsdDRAFT_1030652	(RMR5) FcsdDRAFT_10306521	Argininosuccinate lyase				Archaea;Crenarchaeota;Thermoprotei;Desulfurococcales;Pyrodictiaceae;Hyperthermus;butylicus;Hyperthermus butylicus DSM 5456	COG0165
(RMR5) FcsdDRAFT_1030652	(RMR5) FcsdDRAFT_10306523	Dehydrogenases with different specificities (related to short-chain alcohol dehydrogenases)				Archaea;Crenarchaeota;Thermoprotei;Desulfurococcales;Pyrodictiaceae;Hyperthermus;butylicus;Hyperthermus butylicus DSM 5456	COG1028
(RMR5) FcsdDRAFT_1032342	(RMR5) FcsdDRAFT_10323422	Prolyl-tRNA synthetase				Archaea;Crenarchaeota;Thermoprotei;Desulfurococcales;Pyrodictiaceae;Hyperthermus;butylicus;Hyperthermus butylicus DSM 5456	COG0442
(RMR5) FcsdDRAFT_1034262	(RMR5) FcsdDRAFT_10342621	Uncharacterized ABC-type transport system, permease component				Archaea;Crenarchaeota;Thermoprotei;Desulfurococcales;Pyrodictiaceae;Hyperthermus;butylicus;Hyperthermus butylicus DSM 5456	COG1079
(RMR5) FcsdDRAFT_1035706	(RMR5) FcsdDRAFT_10357062	Fe-S oxidoreductase				Archaea;Crenarchaeota;Thermoprotei;Desulfurococcales;Pyrodictiaceae;Hyperthermus;butylicus;Hyperthermus butylicus DSM 5456	COG1032
(RMR5) FcsdDRAFT_1035706	(RMR5) FcsdDRAFT_10357063	Fe-S oxidoreductase				Archaea;Crenarchaeota;Thermoprotei;Desulfurococcales;Pyrodictiaceae;Hyperthermus;butylicus;Hyperthermus butylicus DSM 5456	COG1032
(RMR5) FcsdDRAFT_1035991	(RMR5) FcsdDRAFT_10359912	Mg-dependent DNase				Archaea;Crenarchaeota;Thermoprotei;Desulfurococcales;Pyrodictiaceae;Hyperthermus;butylicus;Hyperthermus butylicus DSM 5456	COG0084
(RMR5) FcsdDRAFT_1035991	(RMR5) FcsdDRAFT_10359913	Predicted ATPases of PP-loop superfamily				Archaea;Crenarchaeota;Thermoprotei;Desulfurococcales;Pyrodictiaceae;Hyperthermus;butylicus;Hyperthermus butylicus DSM 5456	COG2102
(RMR-D) DffDRAFT_1029062	(RMR-D) DffDRAFT_10290621	DNA-directed RNA polymerase, beta subunit/140 kD subunit				Archaea;Crenarchaeota;Thermoprotei;Desulfurococcales;Pyrodictiaceae;Hyperthermus;butylicus;Hyperthermus butylicus DSM 5456	COG0085
(RMR5) FcsdDRAFT_1030265	(RMR5) FcsdDRAFT_10302651	ATP dependent DNA ligase domain				Archaea;Crenarchaeota;Thermoprotei;Desulfurococcales;Pyrodictiaceae;Pyrolobus;fumarii;Pyrolobus fumarii 1A, DSM 1124	pfam01068
(RMR5) FcsdDRAFT_1030265	(RMR5) FcsdDRAFT_10302652	DNA ligase N terminus				Archaea;Crenarchaeota;Thermoprotei;Desulfurococcales;Pyrodictiaceae;Pyrolobus;fumarii;Pyrolobus fumarii 1A, DSM 1124	pfam04675
(RMR5) FcsdDRAFT_1030265	(RMR5) FcsdDRAFT_10302653	DNA ligase N terminus				Archaea;Crenarchaeota;Thermoprotei;Desulfurococcales;Pyrodictiaceae;Pyrolobus;fumarii;Pyrolobus fumarii 1A, DSM 1124	pfam04675
(RMR5) FcsdDRAFT_1034986	(RMR5) FcsdDRAFT_10349862	Asparagine synthase				Archaea;Crenarchaeota;Thermoprotei;Desulfurococcales;Pyrodictiaceae;Pyrolobus;fumarii;Pyrolobus fumarii 1A, DSM 1124	pfam00733
(RMR5) FcsdDRAFT_1034986	(RMR5) FcsdDRAFT_10349863	Asparagine synthase (glutamine-hydrolyzing)				Archaea;Crenarchaeota;Thermoprotei;Desulfurococcales;Pyrodictiaceae;Pyrolobus;fumarii;Pyrolobus fumarii 1A, DSM 1124	COG0367
(RMR5) FcsdDRAFT_1036416	(RMR5) FcsdDRAFT_10364161	RimK-like ATP-grasp domain				Archaea;Crenarchaeota;Thermoprotei;Desulfurococcales;Pyrodictiaceae;Pyrolobus;fumarii;Pyrolobus fumarii 1A, DSM 1124	pfam08443
(RMR5) FcsdDRAFT_1037856	(RMR5) FcsdDRAFT_10378561	Riboflavin synthase beta-chain				Archaea;Crenarchaeota;Thermoprotei;Desulfurococcales;Pyrodictiaceae;Pyrolobus;fumarii;Pyrolobus fumarii 1A, DSM 1124	COG0054
(RMR5) FcsdDRAFT_1037856	(RMR5) FcsdDRAFT_10378563	Uncharacterized conserved protein				Archaea;Crenarchaeota;Thermoprotei;Desulfurococcales;Pyrodictiaceae;Pyrolobus;fumarii;Pyrolobus fumarii 1A, DSM 1124	COG2429
(RMR5) FcsdDRAFT_1038701	(RMR5) FcsdDRAFT_10387013	Lhr-like helicases				Archaea;Crenarchaeota;Thermoprotei;Desulfurococcales;Pyrodictiaceae;Pyrolobus;fumarii;Pyrolobus fumarii 1A, DSM 1124	COG1201
(RMR5) FcsdDRAFT_1042601	(RMR5) FcsdDRAFT_10426012	Protein of unknown function DUF104				Archaea;Crenarchaeota;Thermoprotei;Desulfurococcales;Pyrodictiaceae;Pyrolobus;fumarii;Pyrolobus fumarii 1A, DSM 1124	pfam01954
(RMR5) FcsdDRAFT_1043806	(RMR5) FcsdDRAFT_10438061	Rad51				Archaea;Crenarchaeota;Thermoprotei;Desulfurococcales;Pyrodictiaceae;Pyrolobus;fumarii;Pyrolobus fumarii 1A, DSM 1124	pfam08423
(RMR5) FcsdDRAFT_1043806	(RMR5) FcsdDRAFT_10438062	Aspartyl/asparaginyl-tRNA synthetases				Archaea;Crenarchaeota;Thermoprotei;Desulfurococcales;Pyrodictiaceae;Pyrolobus;fumarii;Pyrolobus fumarii 1A, DSM 1124	COG0017
(RMR5) FcsdDRAFT_1011348	(RMR5) FcsdDRAFT_10113481	Uncharacterized conserved protein				Archaea;Crenarchaeota;Thermoprotei;Fervidicoccales;Fervidicoccaceae;Fervidicoccus;fontis;Fervidicoccus fontis Kam94	COG1690
(RMR-D) DffDRAFT_1033926	(RMR-D) DffDRAFT_10339261	Thioredoxin reductase				Archaea;Crenarchaeota;Thermoprotei;Fervidicoccales;Fervidicoccaceae;Fervidicoccus;fontis;Fervidicoccus fontis Kam94	COG0492
(RMR5) FcsdDRAFT_1021634	(RMR5) FcsdDRAFT_10216343	Uncharacterized ACR, COG1753				Archaea;Crenarchaeota;Thermoprotei;Sulfolobales;Sulfolobaceae;Acidianus;hospitalis;Acidianus hospitalis W1	pfam02697
(RMR-D) DffDRAFT_1021451	(RMR-D) DffDRAFT_10214511	Tryptophanyl-tRNA synthetase				Archaea;Crenarchaeota;Thermoprotei;Sulfolobales;Sulfolobaceae;Acidianus;hospitalis;Acidianus hospitalis W1	COG0180
(RMR5) FcsdDRAFT_1013025	(RMR5) FcsdDRAFT_10130252	AAA domain (dynein-related subfamily)				Archaea;Crenarchaeota;Thermoprotei;Sulfolobales;Sulfolobaceae;Metallosphaera;cuprina;Metallosphaera cuprina Ar-4	pfam07728
(RMR5) FcsdDRAFT_1042292	(RMR5) FcsdDRAFT_10422922	Predicted metal-dependent hydrolases related to alanyl-tRNA synthetase HxxxH domain				Archaea;Crenarchaeota;Thermoprotei;Sulfolobales;Sulfolobaceae;Metallosphaera;cuprina;Metallosphaera cuprina Ar-4	COG2872
(RMR-D) DffDRAFT_1023010	(RMR-D) DffDRAFT_10230103	Na+/H+ antiporter NhaD and related arsenite permeases				Archaea;Crenarchaeota;Thermoprotei;Sulfolobales;Sulfolobaceae;Metallosphaera;cuprina;Metallosphaera cuprina Ar-4	COG1055
(RMR5) FcsdDRAFT_1019710	(RMR5) FcsdDRAFT_10197101	RmlD substrate binding domain				Archaea;Crenarchaeota;Thermoprotei;Sulfolobales;Sulfolobaceae;Metallosphaera;sedula;Metallosphaera sedula DSM 5348	pfam04321
(RMR5) FcsdDRAFT_1006968	(RMR5) FcsdDRAFT_10069681	Fe-S oxidoreductase				Archaea;Crenarchaeota;Thermoprotei;Sulfolobales;Sulfolobaceae;Sulfolobus	COG1032
(RMR-D) DffDRAFT_1040911	(RMR-D) DffDRAFT_10409111	Tfp pilus assembly protein PilF				Archaea;Crenarchaeota;Thermoprotei;Sulfolobales;Sulfolobaceae;Sulfolobus;acidocaldarius;Sulfolobus acidocaldarius N8	COG3063
(RMR5) FcsdDRAFT_1042543	(RMR5) FcsdDRAFT_10425433	Uncharacterized conserved protein				Archaea;Crenarchaeota;Thermoprotei;Sulfolobales;Sulfolobaceae;Sulfolobus;islandicus;Sulfolobus islandicus M.14.25	COG1656
(RMR5) FcsdDRAFT_1032423	(RMR5) FcsdDRAFT_10324232	Uncharacterized conserved protein				Archaea;Crenarchaeota;Thermoprotei;Sulfolobales;Sulfolobaceae;Sulfolobus;islandicus;Sulfolobus islandicus REY15A	COG2078
(RMR5) FcsdDRAFT_1041498	(RMR5) FcsdDRAFT_10414981	Ca2ﳖ antiporter				Archaea;Crenarchaeota;Thermoprotei;Sulfolobales;Sulfolobaceae;Sulfolobus;islandicus;Sulfolobus islandicus Y.N.15.51	COG0530
(RMR5) FcsdDRAFT_1000586	(RMR5) FcsdDRAFT_10005866	Bacterial nucleoid DNA-binding protein				Archaea;Crenarchaeota;Thermoprotei;Sulfolobales;Sulfolobaceae;Sulfolobus;solfataricus;Sulfolobus solfataricus P2	COG0776
(RMR5) FcsdDRAFT_1041227	(RMR5) FcsdDRAFT_10412271	Queuine/archaeosine tRNA-ribosyltransferase				Archaea;Crenarchaeota;Thermoprotei;Sulfolobales;Sulfolobaceae;Sulfolobus;tokodaii;Sulfolobus tokodaii 7, JCM 1545	COG0343
(RMR-D) DffDRAFT_1009247	(RMR-D) DffDRAFT_10092473	ATPases of the AAA+ class				Archaea;Crenarchaeota;Thermoprotei;Sulfolobales;Sulfolobaceae;Sulfolobus;tokodaii;Sulfolobus tokodaii 7, JCM 1545	COG0464
(RMR5) FcsdDRAFT_1039236	(RMR5) FcsdDRAFT_10392362	Threonyl-tRNA synthetase				Archaea;Crenarchaeota;Thermoprotei;Sulfolobales;unclassified;unclassified;unclassified;Sulfolobales archaeon Acd1	COG0441
(RMR5) FcsdDRAFT_1035609	(RMR5) FcsdDRAFT_10356092	IclR helix-turn-helix domain				Archaea;Crenarchaeota;Thermoprotei;Thermoproteales	pfam09339
(RMR5) FcsdDRAFT_1002996	(RMR5) FcsdDRAFT_10029963	Hydroxymethylglutaryl-CoA reductase				Archaea;Crenarchaeota;Thermoprotei;Thermoproteales;Thermofilaceae;Thermofilum;pendens;Thermofilum pendens Hrk 5	COG1257
(RMR5) FcsdDRAFT_1015251	(RMR5) FcsdDRAFT_10152513	Ferritin-like domain				Archaea;Crenarchaeota;Thermoprotei;Thermoproteales;Thermofilaceae;Thermofilum;pendens;Thermofilum pendens Hrk 5	pfam00210
(RMR5) FcsdDRAFT_1015251	(RMR5) FcsdDRAFT_10152514	Predicted ATPase (AAA superfamily)				Archaea;Crenarchaeota;Thermoprotei;Thermoproteales;Thermofilaceae;Thermofilum;pendens;Thermofilum pendens Hrk 5	COG2607
(RMR5) FcsdDRAFT_1027899	(RMR5) FcsdDRAFT_10278991	ABC-type spermidine/putrescine transport systems, ATPase components				Archaea;Crenarchaeota;Thermoprotei;Thermoproteales;Thermofilaceae;Thermofilum;pendens;Thermofilum pendens Hrk 5	COG3842
(RMR5) FcsdDRAFT_1030269	(RMR5) FcsdDRAFT_10302693	Protein of unknown function, DUF265				Archaea;Crenarchaeota;Thermoprotei;Thermoproteales;Thermofilaceae;Thermofilum;pendens;Thermofilum pendens Hrk 5	pfam03266
(RMR-D) DffDRAFT_1033641	(RMR-D) DffDRAFT_10336412	Predicted methyltransferase				Archaea;Crenarchaeota;Thermoprotei;Thermoproteales;Thermofilaceae;Thermofilum;pendens;Thermofilum pendens Hrk 5	COG2520
(RMR5) FcsdDRAFT_1029552	(RMR5) FcsdDRAFT_10295522	Cytochrome b(N-terminal)/b6/petB				Archaea;Crenarchaeota;Thermoprotei;Thermoproteales;Thermoproteaceae	pfam00033
(RMR5) FcsdDRAFT_1035280	(RMR5) FcsdDRAFT_10352801	CRISPR-associated protein				Archaea;Crenarchaeota;Thermoprotei;Thermoproteales;Thermoproteaceae;Caldivirga;maquilingensis;Caldivirga maquilingensis IC-167	pfam12469
(RMR-D) DffDRAFT_1039487	(RMR-D) DffDRAFT_10394872	3-polyprenyl-4-hydroxybenzoate decarboxylase				Archaea;Crenarchaeota;Thermoprotei;Thermoproteales;Thermoproteaceae;Caldivirga;maquilingensis;Caldivirga maquilingensis IC-167	COG0163
(RMR5) FcsdDRAFT_1018331	(RMR5) FcsdDRAFT_10183312	Acyl-coenzyme A synthetases/AMP-(fatty) acid ligases				Archaea;Crenarchaeota;Thermoprotei;Thermoproteales;Thermoproteaceae;Pyrobaculum	COG0365
(RMR5) FcsdDRAFT_1009049	(RMR5) FcsdDRAFT_10090491	Acyl-CoA synthetases (AMP-forming)/AMP-acid ligases II				Archaea;Crenarchaeota;Thermoprotei;Thermoproteales;Thermoproteaceae;Pyrobaculum;calidifontis;Pyrobaculum calidifontis JCM 11548	COG0318
(RMR5) FcsdDRAFT_1009049	(RMR5) FcsdDRAFT_10090492	Putative sterol carrier protein				Archaea;Crenarchaeota;Thermoprotei;Thermoproteales;Thermoproteaceae;Pyrobaculum;calidifontis;Pyrobaculum calidifontis JCM 11548	COG3255
(RMR5) FcsdDRAFT_1009049	(RMR5) FcsdDRAFT_10090493	Acetyl-CoA acetyltransferase				Archaea;Crenarchaeota;Thermoprotei;Thermoproteales;Thermoproteaceae;Pyrobaculum;calidifontis;Pyrobaculum calidifontis JCM 11548	COG0183
(RMR5) FcsdDRAFT_1009049	(RMR5) FcsdDRAFT_10090494	Acetyl-CoA acetyltransferase				Archaea;Crenarchaeota;Thermoprotei;Thermoproteales;Thermoproteaceae;Pyrobaculum;calidifontis;Pyrobaculum calidifontis JCM 11548	COG0183
(RMR5) FcsdDRAFT_1009049	(RMR5) FcsdDRAFT_10090495	Rubredoxin-like zinc ribbon domain (DUF35_N)				Archaea;Crenarchaeota;Thermoprotei;Thermoproteales;Thermoproteaceae;Pyrobaculum;calidifontis;Pyrobaculum calidifontis JCM 11548	pfam12172
(RMR5) FcsdDRAFT_1009049	(RMR5) FcsdDRAFT_10090496	Acyl-CoA dehydrogenases				Archaea;Crenarchaeota;Thermoprotei;Thermoproteales;Thermoproteaceae;Pyrobaculum;calidifontis;Pyrobaculum calidifontis JCM 11548	COG1960
(RMR5) FcsdDRAFT_1033018	(RMR5) FcsdDRAFT_10330181	CTP synthase (UTP-ammonia lyase)				Archaea;Crenarchaeota;Thermoprotei;Thermoproteales;Thermoproteaceae;Pyrobaculum;calidifontis;Pyrobaculum calidifontis JCM 11548	COG0504
(RMR5) FcsdDRAFT_1037201	(RMR5) FcsdDRAFT_10372013	ABC-type multidrug transport system, ATPase component				Archaea;Crenarchaeota;Thermoprotei;Thermoproteales;Thermoproteaceae;Pyrobaculum;calidifontis;Pyrobaculum calidifontis JCM 11548	COG1131
(RMR5) FcsdDRAFT_1008894	(RMR5) FcsdDRAFT_10088942	Cellulase M and related proteins				Archaea;Crenarchaeota;Thermoprotei;Thermoproteales;Thermoproteaceae;Pyrobaculum;sp.;Pyrobaculum sp. 186	COG1363
(RMR5) FcsdDRAFT_1028566	(RMR5) FcsdDRAFT_10285661	NADH:ubiquinone oxidoreductase, NADH-binding (51 kD) subunit				Archaea;Crenarchaeota;Thermoprotei;Thermoproteales;Thermoproteaceae;Thermoproteus;tenax;Thermoproteus tenax Kra1	COG1894
(RMR5) FcsdDRAFT_1038596	(RMR5) FcsdDRAFT_10385961	Dihydroxyacid dehydratase/phosphogluconate dehydratase				Archaea;Crenarchaeota;Thermoprotei;Thermoproteales;Thermoproteaceae;Thermoproteus;tenax;Thermoproteus tenax Kra1	COG0129
(RMR5) FcsdDRAFT_1030969	(RMR5) FcsdDRAFT_10309693	Adenylate cyclase, class 2 (thermophilic)				Archaea;Crenarchaeota;Thermoprotei;Thermoproteales;Thermoproteaceae;Thermoproteus;uzoniensis;Thermoproteus uzoniensis 768-2	COG1437
(RMR5) FcsdDRAFT_1030969	(RMR5) FcsdDRAFT_10309694	Uncharacterized conserved protein				Archaea;Crenarchaeota;Thermoprotei;Thermoproteales;Thermoproteaceae;Thermoproteus;uzoniensis;Thermoproteus uzoniensis 768-2	COG1690
(RMR5) FcsdDRAFT_1030969	(RMR5) FcsdDRAFT_10309695	Uncharacterized conserved protein				Archaea;Crenarchaeota;Thermoprotei;Thermoproteales;Thermoproteaceae;Thermoproteus;uzoniensis;Thermoproteus uzoniensis 768-2	COG1690
(RMR-D) DffDRAFT_1015021	(RMR-D) DffDRAFT_10150212	Replicative DNA helicase				Archaea;Crenarchaeota;Thermoprotei;Thermoproteales;Thermoproteaceae;Thermoproteus;uzoniensis;Thermoproteus uzoniensis 768-2	COG0305
(RMR5) FcsdDRAFT_1012871	(RMR5) FcsdDRAFT_10128711	Acyl-coenzyme A synthetases/AMP-(fatty) acid ligases				Archaea;Crenarchaeota;Thermoprotei;Thermoproteales;Thermoproteaceae;Vulcanisaeta;distributa;Vulcanisaeta distributa DSM 14429	COG0365
(RMR5) FcsdDRAFT_1012871	(RMR5) FcsdDRAFT_10128712	Acyl-coenzyme A synthetases/AMP-(fatty) acid ligases				Archaea;Crenarchaeota;Thermoprotei;Thermoproteales;Thermoproteaceae;Vulcanisaeta;distributa;Vulcanisaeta distributa DSM 14429	COG0365
(RMR5) FcsdDRAFT_1020199	(RMR5) FcsdDRAFT_10201991	Uncharacterized conserved protein related to C-terminal domain of eukaryotic chaperone, SACSIN - COG2250				Archaea;Crenarchaeota;Thermoprotei;Thermoproteales;Thermoproteaceae;Vulcanisaeta;distributa;Vulcanisaeta distributa DSM 14429	COG2250
(RMR5) FcsdDRAFT_1020199	(RMR5) FcsdDRAFT_10201992	Predicted membrane protein - COG4818				Archaea;Crenarchaeota;Thermoprotei;Thermoproteales;Thermoproteaceae;Vulcanisaeta;distributa;Vulcanisaeta distributa DSM 14429	COG4818
(RMR5) FcsdDRAFT_1039856	(RMR5) FcsdDRAFT_10398561	Predicted RNA-binding protein, contains THUMP domain				Archaea;Crenarchaeota;Thermoprotei;Thermoproteales;Thermoproteaceae;Vulcanisaeta;distributa;Vulcanisaeta distributa DSM 14429	COG1818
(RMR5) FcsdDRAFT_1039856	(RMR5) FcsdDRAFT_10398563	Peptidase family M54				Archaea;Crenarchaeota;Thermoprotei;Thermoproteales;Thermoproteaceae;Vulcanisaeta;distributa;Vulcanisaeta distributa DSM 14429	pfam07998
(RMR5) FcsdDRAFT_1041688	(RMR5) FcsdDRAFT_10416881	CTP synthase (UTP-ammonia lyase)				Archaea;Crenarchaeota;Thermoprotei;Thermoproteales;Thermoproteaceae;Vulcanisaeta;distributa;Vulcanisaeta distributa DSM 14429	COG0504
(RMR-D) DffDRAFT_1032602	(RMR-D) DffDRAFT_10326022	tRNA_Arg_CCG				Archaea;Crenarchaeota;Thermoprotei;Thermoproteales;Thermoproteaceae;Vulcanisaeta;distributa;Vulcanisaeta distributa DSM 14429	tRNA
(RMR5) FcsdDRAFT_1000207	(RMR5) FcsdDRAFT_100020710	Chaperonin GroEL (HSP60 family)				Archaea;Euryarchaeota	COG0459
(RMR5) FcsdDRAFT_1000207	(RMR5) FcsdDRAFT_100020711	Chaperonin GroEL (HSP60 family)				Archaea;Euryarchaeota	COG0459
(RMR5) FcsdDRAFT_1000207	(RMR5) FcsdDRAFT_100020712	Thermophilic glucose-6-phosphate isomerase and related metalloenzymes				Archaea;Euryarchaeota	COG2140
(RMR5) FcsdDRAFT_1000207	(RMR5) FcsdDRAFT_100020714	L-asparaginase/archaeal Glu-tRNAGln amidotransferase subunit D				Archaea;Euryarchaeota	COG0252
(RMR5) FcsdDRAFT_1000207	(RMR5) FcsdDRAFT_100020717	Archaeal Glu-tRNAGln amidotransferase subunit E (contains GAD domain)				Archaea;Euryarchaeota	COG2511
(RMR5) FcsdDRAFT_1000207	(RMR5) FcsdDRAFT_100020718	Archaeal Glu-tRNAGln amidotransferase subunit E (contains GAD domain)				Archaea;Euryarchaeota	COG2511
(RMR5) FcsdDRAFT_1000207	(RMR5) FcsdDRAFT_100020719	N2,N2-dimethylguanosine tRNA methyltransferase				Archaea;Euryarchaeota	COG1867
(RMR5) FcsdDRAFT_1000207	(RMR5) FcsdDRAFT_100020722	Glycosyltransferases, probably involved in cell wall biogenesis				Archaea;Euryarchaeota	COG1215
(RMR5) FcsdDRAFT_1000207	(RMR5) FcsdDRAFT_100020727	Deoxycytidine deaminase				Archaea;Euryarchaeota	COG0717
(RMR5) FcsdDRAFT_1000207	(RMR5) FcsdDRAFT_100020729	Ribosomal protein L35AE/L33A				Archaea;Euryarchaeota	COG2451
(RMR5) FcsdDRAFT_1000207	(RMR5) FcsdDRAFT_100020732	Uncharacterized conserved protein				Archaea;Euryarchaeota	COG1542
(RMR5) FcsdDRAFT_1000207	(RMR5) FcsdDRAFT_100020733	Type III restriction enzyme, res subunit				Archaea;Euryarchaeota	pfam04851
(RMR5) FcsdDRAFT_1000207	(RMR5) FcsdDRAFT_100020735	Adenine specific DNA methylase Mod				Archaea;Euryarchaeota	COG2189
(RMR5) FcsdDRAFT_1000207	(RMR5) FcsdDRAFT_100020736	Adenine specific DNA methylase Mod				Archaea;Euryarchaeota	COG2189
(RMR5) FcsdDRAFT_1000207	(RMR5) FcsdDRAFT_100020738	Predicted DNA-binding proteins - COG1342				Archaea;Euryarchaeota	COG1342
(RMR5) FcsdDRAFT_1000207	(RMR5) FcsdDRAFT_100020741	Type III restriction enzyme, res subunit				Archaea;Euryarchaeota	pfam04851
(RMR5) FcsdDRAFT_1000207	(RMR5) FcsdDRAFT_100020742	Type I site-specific restriction-modification system, R (restriction) subunit and related helicases				Archaea;Euryarchaeota	COG4096
(RMR5) FcsdDRAFT_1000207	(RMR5) FcsdDRAFT_10002078	Sec61beta family				Archaea;Euryarchaeota	pfam03911
(RMR5) FcsdDRAFT_1000207	(RMR5) FcsdDRAFT_10002079	Mannose-1-phosphate guanylyltransferase				Archaea;Euryarchaeota	COG0836
(RMR5) FcsdDRAFT_1000388	(RMR5) FcsdDRAFT_100038812	Predicted ICC-like phosphoesterases - COG1407				Archaea;Euryarchaeota	COG1407
(RMR5) FcsdDRAFT_1000388	(RMR5) FcsdDRAFT_100038813	NurA domain				Archaea;Euryarchaeota	pfam09376
(RMR5) FcsdDRAFT_1000388	(RMR5) FcsdDRAFT_100038814	Predicted ATPase				Archaea;Euryarchaeota	COG0433
(RMR5) FcsdDRAFT_1000388	(RMR5) FcsdDRAFT_100038816	Transcriptional regulators				Archaea;Euryarchaeota	COG1522
(RMR5) FcsdDRAFT_1000388	(RMR5) FcsdDRAFT_100038818	Ribosomal protein S17E				Archaea;Euryarchaeota	COG1383
(RMR5) FcsdDRAFT_1000388	(RMR5) FcsdDRAFT_100038819	S-layer like family, N-terminal region				Archaea;Euryarchaeota	pfam05123
(RMR5) FcsdDRAFT_1000388	(RMR5) FcsdDRAFT_10003882	Holliday junction resolvase - archaeal type				Archaea;Euryarchaeota	COG1591
(RMR5) FcsdDRAFT_1000388	(RMR5) FcsdDRAFT_100038821	S-layer like family, C-terminal region				Archaea;Euryarchaeota	pfam05124
(RMR5) FcsdDRAFT_1000388	(RMR5) FcsdDRAFT_100038825	Enolase				Archaea;Euryarchaeota	COG0148
(RMR5) FcsdDRAFT_1000388	(RMR5) FcsdDRAFT_100038826	Enolase				Archaea;Euryarchaeota	COG0148
(RMR5) FcsdDRAFT_1000388	(RMR5) FcsdDRAFT_100038827	OB-fold nucleic acid binding domain				Archaea;Euryarchaeota	pfam01336
(RMR5) FcsdDRAFT_1000388	(RMR5) FcsdDRAFT_100038828	Translation initiation factor 2, beta subunit (eIF-2beta)/eIF-5 N-terminal domain				Archaea;Euryarchaeota	COG1601
(RMR5) FcsdDRAFT_1000388	(RMR5) FcsdDRAFT_100038829	Translation initiation factor 1 (IF-1)				Archaea;Euryarchaeota	COG0361
(RMR5) FcsdDRAFT_1000388	(RMR5) FcsdDRAFT_100038830	Serine/threonine protein kinase involved in cell cycle control				Archaea;Euryarchaeota	COG1718
(RMR5) FcsdDRAFT_1000388	(RMR5) FcsdDRAFT_100038831	Predicted RNA-binding protein (contains KH domains) - COG1094				Archaea;Euryarchaeota	COG1094
(RMR5) FcsdDRAFT_1000388	(RMR5) FcsdDRAFT_100038832	DNA topoisomerase VI, subunit B				Archaea;Euryarchaeota	COG1389
(RMR5) FcsdDRAFT_1000388	(RMR5) FcsdDRAFT_100038834	DNA topoisomerase VI, subunit A				Archaea;Euryarchaeota	COG1697
(RMR5) FcsdDRAFT_1000388	(RMR5) FcsdDRAFT_100038839	Ribosomal protein L16/L10E				Archaea;Euryarchaeota	COG0197
(RMR5) FcsdDRAFT_1000388	(RMR5) FcsdDRAFT_10003884	Predicted GTPases - COG1161				Archaea;Euryarchaeota	COG1161
(RMR5) FcsdDRAFT_1000388	(RMR5) FcsdDRAFT_100038842	Ribosomal protein L21E				Archaea;Euryarchaeota	COG2139
(RMR5) FcsdDRAFT_1000388	(RMR5) FcsdDRAFT_100038843	Uncharacterized protein conserved in archaea				Archaea;Euryarchaeota	COG1460
(RMR5) FcsdDRAFT_1000388	(RMR5) FcsdDRAFT_100038844	Predicted RNA-binding protein - COG1491				Archaea;Euryarchaeota	COG1491
(RMR5) FcsdDRAFT_1000388	(RMR5) FcsdDRAFT_10003887	ABC-type multidrug transport system, ATPase component				Archaea;Euryarchaeota	COG1131
(RMR5) FcsdDRAFT_1000576	(RMR5) FcsdDRAFT_10005761	Ribosomal protein S13				Archaea;Euryarchaeota	COG0099
(RMR5) FcsdDRAFT_1000576	(RMR5) FcsdDRAFT_100057610	Ribosomal protein L19E				Archaea;Euryarchaeota	COG2147
(RMR5) FcsdDRAFT_1000576	(RMR5) FcsdDRAFT_100057611	Ribosomal protein L32E				Archaea;Euryarchaeota	COG1717
(RMR5) FcsdDRAFT_1000576	(RMR5) FcsdDRAFT_100057612	Ribosomal protein L6P/L9E				Archaea;Euryarchaeota	COG0097
(RMR5) FcsdDRAFT_1000576	(RMR5) FcsdDRAFT_100057613	Ribosomal protein L6P/L9E				Archaea;Euryarchaeota	COG0097
(RMR5) FcsdDRAFT_1000576	(RMR5) FcsdDRAFT_100057614	Ribosomal protein S8				Archaea;Euryarchaeota	COG0096
(RMR5) FcsdDRAFT_1000576	(RMR5) FcsdDRAFT_100057615	Ribosomal protein L5				Archaea;Euryarchaeota	COG0094
(RMR5) FcsdDRAFT_1000576	(RMR5) FcsdDRAFT_100057618	Ribosomal protein L14				Archaea;Euryarchaeota	COG0093
(RMR5) FcsdDRAFT_1000576	(RMR5) FcsdDRAFT_100057619	Ribosomal protein S17				Archaea;Euryarchaeota	COG0186
(RMR5) FcsdDRAFT_1000576	(RMR5) FcsdDRAFT_10005762	Pseudouridine synthase				Archaea;Euryarchaeota	COG0130
(RMR5) FcsdDRAFT_1000576	(RMR5) FcsdDRAFT_100057620	RNase P/RNase MRP subunit p29				Archaea;Euryarchaeota	COG1588
(RMR5) FcsdDRAFT_1000576	(RMR5) FcsdDRAFT_100057621	PAP2 superfamily				Archaea;Euryarchaeota	pfam01569
(RMR5) FcsdDRAFT_1000576	(RMR5) FcsdDRAFT_100057622	Translation initiation factor 1 (eIF-1/SUI1) and related proteins				Archaea;Euryarchaeota	COG0023
(RMR5) FcsdDRAFT_1000576	(RMR5) FcsdDRAFT_100057623	Ribosomal protein L29				Archaea;Euryarchaeota	COG0255
(RMR5) FcsdDRAFT_1000576	(RMR5) FcsdDRAFT_100057624	Ribosomal protein S3				Archaea;Euryarchaeota	COG0092
(RMR5) FcsdDRAFT_1000576	(RMR5) FcsdDRAFT_100057625	KH domain				Archaea;Euryarchaeota	pfam07650
(RMR5) FcsdDRAFT_1000576	(RMR5) FcsdDRAFT_100057626	Ribosomal protein S19				Archaea;Euryarchaeota	COG0185
(RMR5) FcsdDRAFT_1000576	(RMR5) FcsdDRAFT_100057627	Ribosomal protein L2				Archaea;Euryarchaeota	COG0090
(RMR5) FcsdDRAFT_1000576	(RMR5) FcsdDRAFT_100057628	Ribosomal protein L23				Archaea;Euryarchaeota	COG0089
(RMR5) FcsdDRAFT_1000576	(RMR5) FcsdDRAFT_100057629	Ribosomal protein L4				Archaea;Euryarchaeota	COG0088
(RMR5) FcsdDRAFT_1000576	(RMR5) FcsdDRAFT_100057630	Ribosomal protein L3				Archaea;Euryarchaeota	COG0087
(RMR5) FcsdDRAFT_1000576	(RMR5) FcsdDRAFT_100057632	Translation initiation factor 2B subunit, eIF-2B alpha/beta/delta family				Archaea;Euryarchaeota	COG1184
(RMR5) FcsdDRAFT_1000576	(RMR5) FcsdDRAFT_100057634	Archaeal fructose 1,6-bisphosphatase				Archaea;Euryarchaeota	COG1980
(RMR5) FcsdDRAFT_1000576	(RMR5) FcsdDRAFT_100057637	Transmembrane amino acid transporter protein				Archaea;Euryarchaeota	pfam01490
(RMR5) FcsdDRAFT_1000576	(RMR5) FcsdDRAFT_100057638	Uncharacterized protein required for formate dehydrogenase activity				Archaea;Euryarchaeota	COG1526
(RMR5) FcsdDRAFT_1000576	(RMR5) FcsdDRAFT_10005764	Archaeal adenylate kinase				Archaea;Euryarchaeota	COG2019
(RMR5) FcsdDRAFT_1000576	(RMR5) FcsdDRAFT_10005765	Preprotein translocase subunit SecY				Archaea;Euryarchaeota	COG0201
(RMR5) FcsdDRAFT_1000576	(RMR5) FcsdDRAFT_10005766	Ribosomal protein L18e/L15				Archaea;Euryarchaeota	pfam00828
(RMR5) FcsdDRAFT_1000576	(RMR5) FcsdDRAFT_10005767	Ribosomal protein L30/L7E				Archaea;Euryarchaeota	COG1841
(RMR5) FcsdDRAFT_1000576	(RMR5) FcsdDRAFT_10005768	Ribosomal protein S5				Archaea;Euryarchaeota	COG0098
(RMR5) FcsdDRAFT_1000576	(RMR5) FcsdDRAFT_10005769	Ribosomal protein L18				Archaea;Euryarchaeota	COG0256
(RMR5) FcsdDRAFT_1000764	(RMR5) FcsdDRAFT_100076411	Uncharacterized membrane protein				Archaea;Euryarchaeota	COG1300
(RMR5) FcsdDRAFT_1000764	(RMR5) FcsdDRAFT_100076412	Membrane protease subunits, stomatin/prohibitin homologs				Archaea;Euryarchaeota	COG0330
(RMR5) FcsdDRAFT_1000764	(RMR5) FcsdDRAFT_100076413	Membrane protease subunits, stomatin/prohibitin homologs				Archaea;Euryarchaeota	COG0330
(RMR5) FcsdDRAFT_1000764	(RMR5) FcsdDRAFT_100076414	Predicted membrane protein				Archaea;Euryarchaeota	COG2237
(RMR5) FcsdDRAFT_1000764	(RMR5) FcsdDRAFT_10007642	Predicted GTPase - COG1084				Archaea;Euryarchaeota	COG1084
(RMR5) FcsdDRAFT_1000764	(RMR5) FcsdDRAFT_10007644	Preprotein translocase subunit SecF				Archaea;Euryarchaeota	COG0341
(RMR5) FcsdDRAFT_1000764	(RMR5) FcsdDRAFT_10007646	Preprotein translocase subunit SecD				Archaea;Euryarchaeota	COG0342
(RMR5) FcsdDRAFT_1000764	(RMR5) FcsdDRAFT_10007648	DNA-directed RNA polymerase, subunit L				Archaea;Euryarchaeota	COG1761
(RMR5) FcsdDRAFT_1000764	(RMR5) FcsdDRAFT_10007649	Predicted RNA-binding protein (consists of S1 domain and a Zn-ribbon domain) - COG1096				Archaea;Euryarchaeota	COG1096
(RMR5) FcsdDRAFT_1000786	(RMR5) FcsdDRAFT_100078611	Superfamily II helicase				Archaea;Euryarchaeota	COG1204
(RMR5) FcsdDRAFT_1000786	(RMR5) FcsdDRAFT_100078614	Thymidine phosphorylase				Archaea;Euryarchaeota	COG0213
(RMR5) FcsdDRAFT_1000786	(RMR5) FcsdDRAFT_100078615	Thymidine phosphorylase				Archaea;Euryarchaeota	COG0213
(RMR5) FcsdDRAFT_1000786	(RMR5) FcsdDRAFT_100078616	Uncharacterized conserved protein				Archaea;Euryarchaeota	COG2411
(RMR5) FcsdDRAFT_1000786	(RMR5) FcsdDRAFT_100078619	tRNA_Pro_TGG				Archaea;Euryarchaeota	tRNA
(RMR5) FcsdDRAFT_1000786	(RMR5) FcsdDRAFT_10007862	Uncharacterized conserved protein - COG2450				Archaea;Euryarchaeota	COG2450
(RMR5) FcsdDRAFT_1000786	(RMR5) FcsdDRAFT_100078620	Glutamyl- and glutaminyl-tRNA synthetases				Archaea;Euryarchaeota	COG0008
(RMR5) FcsdDRAFT_1000786	(RMR5) FcsdDRAFT_100078621	Predicted transcriptional regulators - COG1695				Archaea;Euryarchaeota	COG1695
(RMR5) FcsdDRAFT_1000786	(RMR5) FcsdDRAFT_100078622	ABC-type antimicrobial peptide transport system, ATPase component				Archaea;Euryarchaeota	COG1136
(RMR5) FcsdDRAFT_1000786	(RMR5) FcsdDRAFT_100078625	ABC-type antimicrobial peptide transport system, permease component				Archaea;Euryarchaeota	COG0577
(RMR5) FcsdDRAFT_1000786	(RMR5) FcsdDRAFT_10007863	Cdc6-related protein, AAA superfamily ATPase				Archaea;Euryarchaeota	COG1474
(RMR5) FcsdDRAFT_1000786	(RMR5) FcsdDRAFT_10007864	Ribosomal protein L44E				Archaea;Euryarchaeota	COG1631
(RMR5) FcsdDRAFT_1000786	(RMR5) FcsdDRAFT_10007869	Predicted ATPase				Archaea;Euryarchaeota	COG0433
(RMR5) FcsdDRAFT_1001144	(RMR5) FcsdDRAFT_100114410	Bacterial Ig-like domain (group 1)				Archaea;Euryarchaeota	pfam02369
(RMR5) FcsdDRAFT_1001144	(RMR5) FcsdDRAFT_100114411	Domain of unknown function (DUF2341)				Archaea;Euryarchaeota	pfam10102
(RMR5) FcsdDRAFT_1001144	(RMR5) FcsdDRAFT_100114416	Domain of unknown function (DUF2341)				Archaea;Euryarchaeota	pfam10102
(RMR5) FcsdDRAFT_1001144	(RMR5) FcsdDRAFT_100114418	Domain of unknown function (DUF2341)				Archaea;Euryarchaeota	pfam10102
(RMR5) FcsdDRAFT_1001144	(RMR5) FcsdDRAFT_100114419	tRNA_Trp_CCA				Archaea;Euryarchaeota	tRNA
(RMR5) FcsdDRAFT_1001144	(RMR5) FcsdDRAFT_10011442	Type IV secretory pathway, VirB11 components, and related ATPases involved in archaeal flagella biosynthesis				Archaea;Euryarchaeota	COG0630
(RMR5) FcsdDRAFT_1001144	(RMR5) FcsdDRAFT_100114420	Domain of unknown function (DUF2341)				Archaea;Euryarchaeota	pfam10102
(RMR5) FcsdDRAFT_1001144	(RMR5) FcsdDRAFT_100114431	Phosphoenolpyruvate synthase/pyruvate phosphate dikinase				Archaea;Euryarchaeota	COG0574
(RMR5) FcsdDRAFT_1001144	(RMR5) FcsdDRAFT_100114432	Phosphoenolpyruvate-protein kinase (PTS system EI component in bacteria)				Archaea;Euryarchaeota	COG1080
(RMR5) FcsdDRAFT_1001144	(RMR5) FcsdDRAFT_100114433	Bacterial transferase hexapeptide (three repeats)				Archaea;Euryarchaeota	pfam00132
(RMR5) FcsdDRAFT_1001144	(RMR5) FcsdDRAFT_10011445	tRNA_Met_CAT				Archaea;Euryarchaeota	tRNA
(RMR5) FcsdDRAFT_1001144	(RMR5) FcsdDRAFT_10011446	Exonuclease III				Archaea;Euryarchaeota	COG0708
(RMR5) FcsdDRAFT_1001144	(RMR5) FcsdDRAFT_10011448	Uncharacterized conserved protein - COG4043				Archaea;Euryarchaeota	COG4043
(RMR5) FcsdDRAFT_1001144	(RMR5) FcsdDRAFT_10011449	CARDB				Archaea;Euryarchaeota	pfam07705
(RMR5) FcsdDRAFT_1001241	(RMR5) FcsdDRAFT_10012413	tRNA_Asp_GTC				Archaea;Euryarchaeota	tRNA
(RMR5) FcsdDRAFT_1001241	(RMR5) FcsdDRAFT_10012415	TATA-box binding protein (TBP), component of TFIID and TFIIIB				Archaea;Euryarchaeota	COG2101
(RMR5) FcsdDRAFT_1001241	(RMR5) FcsdDRAFT_10012416	Predicted ATPase				Archaea;Euryarchaeota	COG0433
(RMR5) FcsdDRAFT_1001324	(RMR5) FcsdDRAFT_10013243	PEP phosphonomutase and related enzymes				Archaea;Euryarchaeota	COG2513
(RMR5) FcsdDRAFT_1001324	(RMR5) FcsdDRAFT_10013246	ABC-type multidrug transport system, ATPase component				Archaea;Euryarchaeota	COG1131
(RMR5) FcsdDRAFT_1001324	(RMR5) FcsdDRAFT_10013248	Acyl-coenzyme A synthetases/AMP-(fatty) acid ligases				Archaea;Euryarchaeota	COG0365
(RMR5) FcsdDRAFT_1001324	(RMR5) FcsdDRAFT_10013249	Acyl-coenzyme A synthetases/AMP-(fatty) acid ligases				Archaea;Euryarchaeota	COG0365
(RMR5) FcsdDRAFT_1001498	(RMR5) FcsdDRAFT_10014981	KaiC				Archaea;Euryarchaeota	pfam06745
(RMR5) FcsdDRAFT_1001498	(RMR5) FcsdDRAFT_100149810	DNA-directed RNA polymerase, beta' subunit/160 kD subunit				Archaea;Euryarchaeota	COG0086
(RMR5) FcsdDRAFT_1001498	(RMR5) FcsdDRAFT_100149811	DNA-directed RNA polymerase, beta' subunit/160 kD subunit				Archaea;Euryarchaeota	COG0086
(RMR5) FcsdDRAFT_1001498	(RMR5) FcsdDRAFT_100149812	DNA-directed RNA polymerase, beta' subunit/160 kD subunit				Archaea;Euryarchaeota	COG0086
(RMR5) FcsdDRAFT_1001498	(RMR5) FcsdDRAFT_100149813	Ribosomal protein L30E				Archaea;Euryarchaeota	COG1911
(RMR5) FcsdDRAFT_1001498	(RMR5) FcsdDRAFT_100149815	Ribosomal protein S12				Archaea;Euryarchaeota	COG0048
(RMR5) FcsdDRAFT_1001498	(RMR5) FcsdDRAFT_100149816	Ribosomal protein S7				Archaea;Euryarchaeota	COG0049
(RMR5) FcsdDRAFT_1001498	(RMR5) FcsdDRAFT_100149817	Translation elongation factors (GTPases)				Archaea;Euryarchaeota	COG0480
(RMR5) FcsdDRAFT_1001498	(RMR5) FcsdDRAFT_100149818	Translation elongation factors (GTPases)				Archaea;Euryarchaeota	COG0480
(RMR5) FcsdDRAFT_1001498	(RMR5) FcsdDRAFT_100149819	Translation elongation factor EF-1alpha (GTPase)				Archaea;Euryarchaeota	COG5256
(RMR5) FcsdDRAFT_1001498	(RMR5) FcsdDRAFT_100149820	Ribosomal protein S10				Archaea;Euryarchaeota	COG0051
(RMR5) FcsdDRAFT_1001498	(RMR5) FcsdDRAFT_10014983	Putative archaeal flagellar protein D/E				Archaea;Euryarchaeota	COG3351
(RMR5) FcsdDRAFT_1001498	(RMR5) FcsdDRAFT_10014984	ATPases involved in chromosome partitioning				Archaea;Euryarchaeota	COG0455
(RMR5) FcsdDRAFT_1001498	(RMR5) FcsdDRAFT_10014985	DNA-directed RNA polymerase, subunit H, RpoH/RPB5				Archaea;Euryarchaeota	COG2012
(RMR5) FcsdDRAFT_1001498	(RMR5) FcsdDRAFT_10014986	RNA polymerase Rpb2, domain 2				Archaea;Euryarchaeota	pfam04561
(RMR5) FcsdDRAFT_1001498	(RMR5) FcsdDRAFT_10014987	RNA polymerase Rpb2, domain 4				Archaea;Euryarchaeota	pfam04566
(RMR5) FcsdDRAFT_1001498	(RMR5) FcsdDRAFT_10014989	DNA-directed RNA polymerase, beta subunit/140 kD subunit				Archaea;Euryarchaeota	COG0085
(RMR5) FcsdDRAFT_1001547	(RMR5) FcsdDRAFT_10015473	Predicted transcriptional regulators				Archaea;Euryarchaeota	COG1378
(RMR5) FcsdDRAFT_1001547	(RMR5) FcsdDRAFT_10015474	Conserved protein implicated in secretion				Archaea;Euryarchaeota	COG5491
(RMR5) FcsdDRAFT_1001693	(RMR5) FcsdDRAFT_10016931	tRNA nucleotidyltransferase (CCA-adding enzyme)				Archaea;Euryarchaeota	COG1746
(RMR5) FcsdDRAFT_1001693	(RMR5) FcsdDRAFT_10016933	Flp pilus assembly protein, ATPase CpaF				Archaea;Euryarchaeota	COG4962
(RMR5) FcsdDRAFT_1001693	(RMR5) FcsdDRAFT_10016936	Predicted RNA-binding proteins				Archaea;Euryarchaeota	COG1537
(RMR5) FcsdDRAFT_1001693	(RMR5) FcsdDRAFT_10016937	Predicted RNA-binding proteins				Archaea;Euryarchaeota	COG1537
(RMR5) FcsdDRAFT_1001693	(RMR5) FcsdDRAFT_10016938	ABC transporter				Archaea;Euryarchaeota	pfam00005
(RMR5) FcsdDRAFT_1001703	(RMR5) FcsdDRAFT_10017032	Archaeal/vacuolar-type H+ATPase subunit B				Archaea;Euryarchaeota	COG1156
(RMR5) FcsdDRAFT_1001703	(RMR5) FcsdDRAFT_10017033	Archaeal/vacuolar-type H+ATPase subunit B				Archaea;Euryarchaeota	COG1156
(RMR5) FcsdDRAFT_1001703	(RMR5) FcsdDRAFT_10017034	Archaeal/vacuolar-type H+ATPase subunit D				Archaea;Euryarchaeota	COG1394
(RMR5) FcsdDRAFT_1001799	(RMR5) FcsdDRAFT_100179911	Predicted metallopeptidase - COG4900				Archaea;Euryarchaeota	COG4900
(RMR5) FcsdDRAFT_1001799	(RMR5) FcsdDRAFT_100179912	Uridylate kinase				Archaea;Euryarchaeota	COG0528
(RMR5) FcsdDRAFT_1001799	(RMR5) FcsdDRAFT_100179913	Peptide chain release factor 1 (eRF1)				Archaea;Euryarchaeota	COG1503
(RMR5) FcsdDRAFT_1001799	(RMR5) FcsdDRAFT_100179917	C4-type Zn-finger protein				Archaea;Euryarchaeota	COG1779
(RMR5) FcsdDRAFT_1001799	(RMR5) FcsdDRAFT_10017992	Uncharacterized protein conserved in archaea				Archaea;Euryarchaeota	COG3389
(RMR5) FcsdDRAFT_1001799	(RMR5) FcsdDRAFT_100179924	Predicted Zn-dependent hydrolases of the beta-lactamase fold				Archaea;Euryarchaeota	COG2220
(RMR5) FcsdDRAFT_1001799	(RMR5) FcsdDRAFT_100179925	Transcription factor homologous to NACalpha-BTF3				Archaea;Euryarchaeota	COG1308
(RMR5) FcsdDRAFT_1001799	(RMR5) FcsdDRAFT_100179926	tRNA_Ile_TAT				Archaea;Euryarchaeota	tRNA
(RMR5) FcsdDRAFT_1001799	(RMR5) FcsdDRAFT_100179928	FKBP-type peptidyl-prolyl cis-trans isomerases 2				Archaea;Euryarchaeota	COG1047
(RMR5) FcsdDRAFT_1001799	(RMR5) FcsdDRAFT_10017993	GTPase of unknown function C-terminal				Archaea;Euryarchaeota	pfam08438
(RMR5) FcsdDRAFT_1001799	(RMR5) FcsdDRAFT_100179932	20S proteasome, alpha and beta subunits				Archaea;Euryarchaeota	COG0638
(RMR5) FcsdDRAFT_1001799	(RMR5) FcsdDRAFT_100179933	Predicted metal-dependent RNase, consists of a metallo-beta-lactamase domain and an RNA-binding KH domain				Archaea;Euryarchaeota	COG1782
(RMR5) FcsdDRAFT_1001799	(RMR5) FcsdDRAFT_10017994	Predicted phosphoesterase - COG0622				Archaea;Euryarchaeota	COG0622
(RMR5) FcsdDRAFT_1001799	(RMR5) FcsdDRAFT_10017999	Predicted metal-sulfur cluster biosynthetic enzyme - COG2151				Archaea;Euryarchaeota	COG2151
(RMR5) FcsdDRAFT_1002210	(RMR5) FcsdDRAFT_10022101	Uncharacterized conserved protein - COG0393				Archaea;Euryarchaeota	COG0393
(RMR5) FcsdDRAFT_1002210	(RMR5) FcsdDRAFT_100221010	Sigma-54 interaction domain				Archaea;Euryarchaeota	pfam00158
(RMR5) FcsdDRAFT_1002210	(RMR5) FcsdDRAFT_100221011	Predicted ATP-dependent protease				Archaea;Euryarchaeota	COG1067
(RMR5) FcsdDRAFT_1002210	(RMR5) FcsdDRAFT_100221012	Uncharacterized conserved protein				Archaea;Euryarchaeota	COG0585
(RMR5) FcsdDRAFT_1002210	(RMR5) FcsdDRAFT_100221013	Uncharacterized conserved protein				Archaea;Euryarchaeota	COG0585
(RMR5) FcsdDRAFT_1002210	(RMR5) FcsdDRAFT_10022102	ATPase involved in DNA replication				Archaea;Euryarchaeota	COG0470
(RMR5) FcsdDRAFT_1002210	(RMR5) FcsdDRAFT_10022104	Predicted nucleic acid-binding protein, consists of a PIN domain and a Zn-ribbon module - COG1439				Archaea;Euryarchaeota	COG1439
(RMR5) FcsdDRAFT_1002210	(RMR5) FcsdDRAFT_10022107	Predicted DNA modification methylase - COG1041				Archaea;Euryarchaeota	COG1041
(RMR5) FcsdDRAFT_1002494	(RMR5) FcsdDRAFT_10024941	Uncharacterized conserved protein				Archaea;Euryarchaeota	COG1839
(RMR5) FcsdDRAFT_1002494	(RMR5) FcsdDRAFT_100249411	2-methylthioadenine synthetase				Archaea;Euryarchaeota	COG0621
(RMR5) FcsdDRAFT_1002494	(RMR5) FcsdDRAFT_100249412	tRNA_Thr_CGT				Archaea;Euryarchaeota	tRNA
(RMR5) FcsdDRAFT_1002494	(RMR5) FcsdDRAFT_100249413	2-methylthioadenine synthetase				Archaea;Euryarchaeota	COG0621
(RMR5) FcsdDRAFT_1002494	(RMR5) FcsdDRAFT_10024946	tRNA_Lys_TTT				Archaea;Euryarchaeota	tRNA
(RMR5) FcsdDRAFT_1002494	(RMR5) FcsdDRAFT_10024947	Glycosidases				Archaea;Euryarchaeota	COG0366
(RMR5) FcsdDRAFT_1002494	(RMR5) FcsdDRAFT_10024948	tRNA_Gly_CCC				Archaea;Euryarchaeota	tRNA
(RMR5) FcsdDRAFT_1002494	(RMR5) FcsdDRAFT_10024949	tRNA_Ile_GAT				Archaea;Euryarchaeota	tRNA
(RMR5) FcsdDRAFT_1002985	(RMR5) FcsdDRAFT_10029851	Predicted ATPase involved in replication control, Cdc46/Mcm family				Archaea;Euryarchaeota	COG1241
(RMR5) FcsdDRAFT_1002985	(RMR5) FcsdDRAFT_10029857	Molecular chaperone (small heat shock protein)				Archaea;Euryarchaeota	COG0071
(RMR5) FcsdDRAFT_1002985	(RMR5) FcsdDRAFT_10029859	ATPases of the AAA class				Archaea;Euryarchaeota	COG0464
(RMR5) FcsdDRAFT_1003011	(RMR5) FcsdDRAFT_10030114	Ca2ﳖ antiporter				Archaea;Euryarchaeota	COG0530
(RMR5) FcsdDRAFT_1003274	(RMR5) FcsdDRAFT_10032741	Translation elongation factor P (EF-P)/translation initiation factor 5A (eIF-5A)				Archaea;Euryarchaeota	COG0231
(RMR5) FcsdDRAFT_1003274	(RMR5) FcsdDRAFT_10032742	Ribosomal protein L15E				Archaea;Euryarchaeota	COG1632
(RMR5) FcsdDRAFT_1003274	(RMR5) FcsdDRAFT_10032743	Predicted exosome subunit - COG1325				Archaea;Euryarchaeota	COG1325
(RMR5) FcsdDRAFT_1003274	(RMR5) FcsdDRAFT_10032744	RNase P/RNase MRP subunit p30				Archaea;Euryarchaeota	COG1603
(RMR5) FcsdDRAFT_1003515	(RMR5) FcsdDRAFT_10035151	tRNA(1-methyladenosine) methyltransferase and related methyltransferases				Archaea;Euryarchaeota	COG2519
(RMR5) FcsdDRAFT_1003515	(RMR5) FcsdDRAFT_100351511	Archaeal serine proteases				Archaea;Euryarchaeota	COG1750
(RMR5) FcsdDRAFT_1003515	(RMR5) FcsdDRAFT_10035152	Deoxyinosine 3'endonuclease (endonuclease V)				Archaea;Euryarchaeota	COG1515
(RMR5) FcsdDRAFT_1003515	(RMR5) FcsdDRAFT_10035153	Predicted acid phosphatase				Archaea;Euryarchaeota	COG0496
(RMR5) FcsdDRAFT_1003515	(RMR5) FcsdDRAFT_10035155	Cell division GTPase				Archaea;Euryarchaeota	COG0206
(RMR5) FcsdDRAFT_1003515	(RMR5) FcsdDRAFT_10035156	Early transcription elongation factor of RNA pol II, NGN section				Archaea;Euryarchaeota	pfam03439
(RMR5) FcsdDRAFT_1003515	(RMR5) FcsdDRAFT_10035157	Transcription antiterminator				Archaea;Euryarchaeota	COG0250
(RMR5) FcsdDRAFT_1003515	(RMR5) FcsdDRAFT_10035158	Ribosomal protein L1				Archaea;Euryarchaeota	COG0081
(RMR5) FcsdDRAFT_1003515	(RMR5) FcsdDRAFT_10035159	Ribosomal protein L10				Archaea;Euryarchaeota	COG0244
(RMR5) FcsdDRAFT_1003544	(RMR5) FcsdDRAFT_100354410	DHHA1 domain				Archaea;Euryarchaeota	pfam02272
(RMR5) FcsdDRAFT_1003544	(RMR5) FcsdDRAFT_100354417	DNA ligase N terminus				Archaea;Euryarchaeota	pfam04675
(RMR5) FcsdDRAFT_1003544	(RMR5) FcsdDRAFT_100354418	ATP dependent DNA ligase C terminal region				Archaea;Euryarchaeota	pfam04679
(RMR5) FcsdDRAFT_1003544	(RMR5) FcsdDRAFT_100354419	EMAP domain				Archaea;Euryarchaeota	COG0073
(RMR5) FcsdDRAFT_1003544	(RMR5) FcsdDRAFT_10035442	RNase PH				Archaea;Euryarchaeota	COG0689
(RMR5) FcsdDRAFT_1003544	(RMR5) FcsdDRAFT_10035443	RNase PH-related exoribonuclease				Archaea;Euryarchaeota	COG2123
(RMR5) FcsdDRAFT_1003544	(RMR5) FcsdDRAFT_10035444	Ribosomal protein L37AE/L43A				Archaea;Euryarchaeota	COG1997
(RMR5) FcsdDRAFT_1003544	(RMR5) FcsdDRAFT_10035445	DNA-directed RNA polymerase, subunit RPC10 (contains C4-type Zn-finger)				Archaea;Euryarchaeota	COG1996
(RMR5) FcsdDRAFT_1003544	(RMR5) FcsdDRAFT_10035446	Predicted exosome subunit/U3 small nucleolar ribonucleoprotein (snoRNP) component, contains IMP4 domain				Archaea;Euryarchaeota	COG2136
(RMR5) FcsdDRAFT_1003544	(RMR5) FcsdDRAFT_10035447	Prefoldin, chaperonin cofactor				Archaea;Euryarchaeota	COG1382
(RMR5) FcsdDRAFT_1003692	(RMR5) FcsdDRAFT_100369210	Lysyl-tRNA synthetase (class I)				Archaea;Euryarchaeota	COG1384
(RMR5) FcsdDRAFT_1003692	(RMR5) FcsdDRAFT_100369212	Pseudouridylate synthase				Archaea;Euryarchaeota	COG0101
(RMR5) FcsdDRAFT_1003692	(RMR5) FcsdDRAFT_10036923	Predicted exosome subunit				Archaea;Euryarchaeota	COG1500
(RMR5) FcsdDRAFT_1003692	(RMR5) FcsdDRAFT_10036924	20S proteasome, alpha and beta subunits				Archaea;Euryarchaeota	COG0638
(RMR5) FcsdDRAFT_1003692	(RMR5) FcsdDRAFT_10036927	Uncharacterized conserved protein - COG1690				Archaea;Euryarchaeota	COG1690
(RMR5) FcsdDRAFT_1003692	(RMR5) FcsdDRAFT_10036928	Uncharacterized conserved protein				Archaea;Euryarchaeota	COG1690
(RMR5) FcsdDRAFT_1003692	(RMR5) FcsdDRAFT_10036929	Lysyl-tRNA synthetase (class I)				Archaea;Euryarchaeota	COG1384
(RMR5) FcsdDRAFT_1004239	(RMR5) FcsdDRAFT_100423913	Cation transport ATPase				Archaea;Euryarchaeota	COG0474
(RMR5) FcsdDRAFT_1004239	(RMR5) FcsdDRAFT_10042396	Uridine kinase				Archaea;Euryarchaeota	COG0572
(RMR5) FcsdDRAFT_1004239	(RMR5) FcsdDRAFT_10042398	Predicted sugar phosphate isomerase involved in capsule formation - COG0794				Archaea;Euryarchaeota	COG0794
(RMR5) FcsdDRAFT_1004268	(RMR5) FcsdDRAFT_10042682	Predicted HD superfamily hydrolase				Archaea;Euryarchaeota	COG1418
(RMR5) FcsdDRAFT_1004304	(RMR5) FcsdDRAFT_10043041	Ribosomal protein S28E/S33				Archaea;Euryarchaeota	COG2053
(RMR5) FcsdDRAFT_1004304	(RMR5) FcsdDRAFT_10043042	Ribosomal protein L24e				Archaea;Euryarchaeota	pfam01246
(RMR5) FcsdDRAFT_1004304	(RMR5) FcsdDRAFT_10043043	Nucleoside diphosphate kinase				Archaea;Euryarchaeota	COG0105
(RMR5) FcsdDRAFT_1004304	(RMR5) FcsdDRAFT_10043044	Elongation factor Tu GTP binding domain				Archaea;Euryarchaeota	pfam00009
(RMR5) FcsdDRAFT_1004304	(RMR5) FcsdDRAFT_10043045	Translation-initiation factor 2				Archaea;Euryarchaeota	pfam11987
(RMR5) FcsdDRAFT_1004304	(RMR5) FcsdDRAFT_10043047	Ribosomal protein S6E (S10)				Archaea;Euryarchaeota	COG2125
(RMR5) FcsdDRAFT_1004304	(RMR5) FcsdDRAFT_10043048	Translation initiation factor 2, gamma subunit (eIF-2gamma; GTPase)				Archaea;Euryarchaeota	COG5257
(RMR5) FcsdDRAFT_1004551	(RMR5) FcsdDRAFT_10045511	Dihydroorotate dehydrogenase				Archaea;Euryarchaeota	COG0167
(RMR5) FcsdDRAFT_1004551	(RMR5) FcsdDRAFT_10045515	Uncharacterized conserved protein - COG3294				Archaea;Euryarchaeota	COG3294
(RMR5) FcsdDRAFT_1005011	(RMR5) FcsdDRAFT_100501111	Bacterial type II secretion system protein F domain				Archaea;Euryarchaeota	pfam00482
(RMR5) FcsdDRAFT_1005011	(RMR5) FcsdDRAFT_10050112	Mn2+dependent serine/threonine protein kinase				Archaea;Euryarchaeota	COG3642
(RMR5) FcsdDRAFT_1005011	(RMR5) FcsdDRAFT_10050113	Ribosomal protein S15P/S13E				Archaea;Euryarchaeota	COG0184
(RMR5) FcsdDRAFT_1005011	(RMR5) FcsdDRAFT_10050116	tRNA_Pseudo_CTG				Archaea;Euryarchaeota	tRNA
(RMR5) FcsdDRAFT_1005011	(RMR5) FcsdDRAFT_10050117	tRNA_Arg_TCG				Archaea;Euryarchaeota	tRNA
(RMR5) FcsdDRAFT_1005011	(RMR5) FcsdDRAFT_10050118	Uncharacterized conserved protein - COG1602				Archaea;Euryarchaeota	COG1602
(RMR5) FcsdDRAFT_1005011	(RMR5) FcsdDRAFT_10050119	Flp pilus assembly protein, ATPase CpaF				Archaea;Euryarchaeota	COG4962
(RMR5) FcsdDRAFT_1006271	(RMR5) FcsdDRAFT_10062712	dTDP-4-dehydrorhamnose 3,5-epimerase and related enzymes				Archaea;Euryarchaeota	COG1898
(RMR5) FcsdDRAFT_1007310	(RMR5) FcsdDRAFT_100731011	Site-specific DNA methylase				Archaea;Euryarchaeota	COG0338
(RMR5) FcsdDRAFT_1007799	(RMR5) FcsdDRAFT_10077991	Endonuclease V				Archaea;Euryarchaeota	pfam04493
(RMR5) FcsdDRAFT_1007799	(RMR5) FcsdDRAFT_10077992	Predicted hydrolase (HD superfamily) - COG2316				Archaea;Euryarchaeota	COG2316
(RMR5) FcsdDRAFT_1007799	(RMR5) FcsdDRAFT_10077993	Predicted nucleic-acid-binding protein containing a Zn-ribbon - COG1545				Archaea;Euryarchaeota	COG1545
(RMR5) FcsdDRAFT_1007799	(RMR5) FcsdDRAFT_10077998	ABC-type branched-chain amino acid transport systems, ATPase component				Archaea;Euryarchaeota	COG0410
(RMR5) FcsdDRAFT_1007799	(RMR5) FcsdDRAFT_10077999	ABC-type branched-chain amino acid transport systems, ATPase component				Archaea;Euryarchaeota	COG0411
(RMR5) FcsdDRAFT_1007851	(RMR5) FcsdDRAFT_10078511	Uncharacterized conserved protein				Archaea;Euryarchaeota	COG3379
(RMR5) FcsdDRAFT_1007851	(RMR5) FcsdDRAFT_10078512	Uncharacterized conserved protein				Archaea;Euryarchaeota	COG3379
(RMR5) FcsdDRAFT_1007851	(RMR5) FcsdDRAFT_10078514	Glycosyltransferase				Archaea;Euryarchaeota	COG0438
(RMR5) FcsdDRAFT_1008399	(RMR5) FcsdDRAFT_10083991	Asp-tRNAAsn/Glu-tRNAGln amidotransferase A subunit and related amidases				Archaea;Euryarchaeota	COG0154
(RMR5) FcsdDRAFT_1008399	(RMR5) FcsdDRAFT_10083992	Aspartyl/asparaginyl-tRNA synthetases				Archaea;Euryarchaeota	COG0017
(RMR5) FcsdDRAFT_1008399	(RMR5) FcsdDRAFT_10083993	Aspartyl/asparaginyl-tRNA synthetases				Archaea;Euryarchaeota	COG0017
(RMR5) FcsdDRAFT_1008485	(RMR5) FcsdDRAFT_10084851	Na+/H+ antiporter				Archaea;Euryarchaeota	COG1757
(RMR5) FcsdDRAFT_1008485	(RMR5) FcsdDRAFT_10084852	Na+/H+ antiporter				Archaea;Euryarchaeota	COG1757
(RMR5) FcsdDRAFT_1008485	(RMR5) FcsdDRAFT_10084855	Branched-chain amino acid aminotransferase/4-amino-4-deoxychorismate lyase				Archaea;Euryarchaeota	COG0115
(RMR5) FcsdDRAFT_1008485	(RMR5) FcsdDRAFT_10084858	Stage II sporulation protein				Archaea;Euryarchaeota	pfam08486
(RMR5) FcsdDRAFT_1009067	(RMR5) FcsdDRAFT_10090671	Molybdenum cofactor biosynthesis enzyme				Archaea;Euryarchaeota	COG0315
(RMR5) FcsdDRAFT_1009067	(RMR5) FcsdDRAFT_10090672	Phosphoribosylaminoimidazolesuccinocarboxamide (SAICAR) synthase				Archaea;Euryarchaeota	COG0152
(RMR5) FcsdDRAFT_1009709	(RMR5) FcsdDRAFT_10097092	RecB family exonuclease				Archaea;Euryarchaeota	COG1468
(RMR5) FcsdDRAFT_1009709	(RMR5) FcsdDRAFT_10097093	RecB family exonuclease				Archaea;Euryarchaeota	COG1468
(RMR5) FcsdDRAFT_1009709	(RMR5) FcsdDRAFT_10097094	CRISPR associated protein Cas1				Archaea;Euryarchaeota	pfam01867
(RMR5) FcsdDRAFT_1009709	(RMR5) FcsdDRAFT_10097096	Uncharacterized protein predicted to be involved in DNA repair - COG1343				Archaea;Euryarchaeota	COG1343
(RMR5) FcsdDRAFT_1010297	(RMR5) FcsdDRAFT_10102971	tRNA_Arg_GCG				Archaea;Euryarchaeota	tRNA
(RMR5) FcsdDRAFT_1010297	(RMR5) FcsdDRAFT_10102972	tRNA_Trp_CCA				Archaea;Euryarchaeota	tRNA
(RMR5) FcsdDRAFT_1010297	(RMR5) FcsdDRAFT_10102975	Threonyl-tRNA synthetase				Archaea;Euryarchaeota	COG0441
(RMR5) FcsdDRAFT_1010297	(RMR5) FcsdDRAFT_10102977	Archaea-specific editing domain of threonyl-tRNA synthetase				Archaea;Euryarchaeota	pfam08915
(RMR5) FcsdDRAFT_1010412	(RMR5) FcsdDRAFT_10104121	DNA or RNA helicases of superfamily II				Archaea;Euryarchaeota	COG1061
(RMR5) FcsdDRAFT_1010412	(RMR5) FcsdDRAFT_10104122	Uncharacterized conserved protein				Archaea;Euryarchaeota	COG3372
(RMR5) FcsdDRAFT_1010412	(RMR5) FcsdDRAFT_10104124	Uncharacterized conserved protein				Archaea;Euryarchaeota	COG3372
(RMR5) FcsdDRAFT_1011032	(RMR5) FcsdDRAFT_10110322	Archaeal/vacuolar-type H+ATPase subunit I				Archaea;Euryarchaeota	COG1269
(RMR5) FcsdDRAFT_1011032	(RMR5) FcsdDRAFT_10110323	Archaeal/vacuolar-type H+ATPase subunit I				Archaea;Euryarchaeota	COG1269
(RMR5) FcsdDRAFT_1011748	(RMR5) FcsdDRAFT_101174811	Anticodon-binding domain				Archaea;Euryarchaeota	pfam08264
(RMR5) FcsdDRAFT_1011748	(RMR5) FcsdDRAFT_101174812	Isoleucyl-tRNA synthetase				Archaea;Euryarchaeota	COG0060
(RMR5) FcsdDRAFT_1011748	(RMR5) FcsdDRAFT_101174813	Isoleucyl-tRNA synthetase				Archaea;Euryarchaeota	COG0060
(RMR5) FcsdDRAFT_1011748	(RMR5) FcsdDRAFT_101174814	Isoleucyl-tRNA synthetase				Archaea;Euryarchaeota	COG0060
(RMR5) FcsdDRAFT_1011748	(RMR5) FcsdDRAFT_101174815	Isoleucyl-tRNA synthetase				Archaea;Euryarchaeota	COG0060
(RMR5) FcsdDRAFT_1011748	(RMR5) FcsdDRAFT_101174816	Isoleucyl-tRNA synthetase				Archaea;Euryarchaeota	COG0060
(RMR5) FcsdDRAFT_1011748	(RMR5) FcsdDRAFT_10117482	Cysteinyl-tRNA synthetase				Archaea;Euryarchaeota	COG0215
(RMR5) FcsdDRAFT_1011748	(RMR5) FcsdDRAFT_10117485	Arginase/agmatinase/formimionoglutamate hydrolase, arginase family				Archaea;Euryarchaeota	COG0010
(RMR5) FcsdDRAFT_1011748	(RMR5) FcsdDRAFT_10117489	Uncharacterized conserved protein				Archaea;Euryarchaeota	COG1415
(RMR5) FcsdDRAFT_1012218	(RMR5) FcsdDRAFT_10122185	DNA methylase				Archaea;Euryarchaeota	pfam01555
(RMR5) FcsdDRAFT_1012218	(RMR5) FcsdDRAFT_10122187	Site-specific recombinase XerD				Archaea;Euryarchaeota	COG4974
(RMR5) FcsdDRAFT_1012218	(RMR5) FcsdDRAFT_10122189	Ribosomal protein S3AE				Archaea;Euryarchaeota	COG1890
(RMR5) FcsdDRAFT_1012419	(RMR5) FcsdDRAFT_10124191	Predicted membrane protein - COG4818				Archaea;Euryarchaeota	COG4818
(RMR5) FcsdDRAFT_1012607	(RMR5) FcsdDRAFT_10126071	Universal stress protein UspA and related nucleotide-binding proteins				Archaea;Euryarchaeota	COG0589
(RMR5) FcsdDRAFT_1012607	(RMR5) FcsdDRAFT_10126072	KH domain				Archaea;Euryarchaeota	pfam00013
(RMR5) FcsdDRAFT_1014935	(RMR5) FcsdDRAFT_10149354	ATPase (PilT family)				Archaea;Euryarchaeota	COG1855
(RMR5) FcsdDRAFT_1014935	(RMR5) FcsdDRAFT_10149355	KH domain				Archaea;Euryarchaeota	pfam00013
(RMR5) FcsdDRAFT_1015097	(RMR5) FcsdDRAFT_10150971	Predicted ATPase (AAA superfamily)				Archaea;Euryarchaeota	COG1483
(RMR5) FcsdDRAFT_1015097	(RMR5) FcsdDRAFT_10150972	Protein of unknown function (DUF3226)				Archaea;Euryarchaeota	pfam11536
(RMR5) FcsdDRAFT_1015398	(RMR5) FcsdDRAFT_10153982	Anaerobic dehydrogenases, typically selenocysteine-containing				Archaea;Euryarchaeota	COG0243
(RMR5) FcsdDRAFT_1015398	(RMR5) FcsdDRAFT_10153984	Anaerobic dehydrogenases, typically selenocysteine-containing				Archaea;Euryarchaeota	COG0243
(RMR5) FcsdDRAFT_1016219	(RMR5) FcsdDRAFT_10162193	CRISPR-associated (Cas) DxTHG family				Archaea;Euryarchaeota	pfam09455
(RMR5) FcsdDRAFT_1017084	(RMR5) FcsdDRAFT_10170841	Uncharacterized archaeal coiled-coil protein				Archaea;Euryarchaeota	COG1340
(RMR5) FcsdDRAFT_1017084	(RMR5) FcsdDRAFT_10170842	Glycine/serine hydroxymethyltransferase				Archaea;Euryarchaeota	COG0112
(RMR5) FcsdDRAFT_1017153	(RMR5) FcsdDRAFT_10171533	Cation transport ATPase				Archaea;Euryarchaeota	COG2217
(RMR5) FcsdDRAFT_1017557	(RMR5) FcsdDRAFT_10175572	Adenylate cyclase, family 3 (some proteins contain HAMP domain)				Archaea;Euryarchaeota	COG2114
(RMR5) FcsdDRAFT_1017557	(RMR5) FcsdDRAFT_10175573	Predicted endonuclease involved in recombination (possible Holliday junction resolvase in Mycoplasmas and B. subtilis)				Archaea;Euryarchaeota	COG0816
(RMR5) FcsdDRAFT_1018617	(RMR5) FcsdDRAFT_10186172	Major Facilitator Superfamily				Archaea;Euryarchaeota	pfam07690
(RMR5) FcsdDRAFT_1018617	(RMR5) FcsdDRAFT_10186173	Histidine kinase-, DNA gyrase B-, and HSP90-like ATPase				Archaea;Euryarchaeota	pfam02518
(RMR5) FcsdDRAFT_1018689	(RMR5) FcsdDRAFT_10186891	Trk-type K transport systems, membrane components				Archaea;Euryarchaeota	COG0168
(RMR5) FcsdDRAFT_1018689	(RMR5) FcsdDRAFT_10186893	K transport systems, NAD-binding component				Archaea;Euryarchaeota	COG0569
(RMR5) FcsdDRAFT_1018689	(RMR5) FcsdDRAFT_10186895	K transport systems, NAD-binding component				Archaea;Euryarchaeota	COG0569
(RMR5) FcsdDRAFT_1018689	(RMR5) FcsdDRAFT_10186896	Major Facilitator Superfamily				Archaea;Euryarchaeota	pfam07690
(RMR5) FcsdDRAFT_1018689	(RMR5) FcsdDRAFT_10186897	Orotidine-5'-phosphate decarboxylase				Archaea;Euryarchaeota	COG0284
(RMR5) FcsdDRAFT_1018950	(RMR5) FcsdDRAFT_10189501	Heterodisulfide reductase, subunit B				Archaea;Euryarchaeota	COG2048
(RMR5) FcsdDRAFT_1020063	(RMR5) FcsdDRAFT_10200633	ABC-type dipeptide/oligopeptide/nickel transport systems, permease components				Archaea;Euryarchaeota	COG0601
(RMR5) FcsdDRAFT_1020933	(RMR5) FcsdDRAFT_10209333	Uncharacterized conserved protein				Archaea;Euryarchaeota	COG3379
(RMR5) FcsdDRAFT_1020979	(RMR5) FcsdDRAFT_10209795	Uncharacterized conserved protein - COG1704				Archaea;Euryarchaeota	COG1704
(RMR5) FcsdDRAFT_1022392	(RMR5) FcsdDRAFT_10223921	Ribosomal protein S27AE				Archaea;Euryarchaeota	COG1998
(RMR5) FcsdDRAFT_1022392	(RMR5) FcsdDRAFT_10223922	DNA-directed RNA polymerase, subunit E''				Archaea;Euryarchaeota	COG2093
(RMR5) FcsdDRAFT_1022392	(RMR5) FcsdDRAFT_10223923	DNA-directed RNA polymerase, subunit E'				Archaea;Euryarchaeota	COG1095
(RMR5) FcsdDRAFT_1024318	(RMR5) FcsdDRAFT_10243181	HisG, C-terminal domain				Archaea;Euryarchaeota	pfam08029
(RMR5) FcsdDRAFT_1024318	(RMR5) FcsdDRAFT_10243182	ATP phosphoribosyltransferase				Archaea;Euryarchaeota	COG0040
(RMR5) FcsdDRAFT_1026017	(RMR5) FcsdDRAFT_10260172	Domain of unknown function (DUF1726)				Archaea;Euryarchaeota	pfam08351
(RMR5) FcsdDRAFT_1027099	(RMR5) FcsdDRAFT_10270992	Uncharacterized small protein				Archaea;Euryarchaeota	COG2886
(RMR5) FcsdDRAFT_1027164	(RMR5) FcsdDRAFT_10271641	Archaeal/vacuolar-type H+ATPase subunit A				Archaea;Euryarchaeota	COG1155
(RMR5) FcsdDRAFT_1027164	(RMR5) FcsdDRAFT_10271643	Archaeal/vacuolar-type H+ATPase subunit A				Archaea;Euryarchaeota	COG1155
(RMR5) FcsdDRAFT_1027164	(RMR5) FcsdDRAFT_10271644	Archaeal/vacuolar-type H+ATPase subunit A				Archaea;Euryarchaeota	COG1155
(RMR5) FcsdDRAFT_1027164	(RMR5) FcsdDRAFT_10271645	Archaeal/vacuolar-type H+ATPase subunit A				Archaea;Euryarchaeota	COG1155
(RMR5) FcsdDRAFT_1027196	(RMR5) FcsdDRAFT_10271962	Predicted transcription regulator containing HTH domain - COG5625				Archaea;Euryarchaeota	COG5625
(RMR5) FcsdDRAFT_1027196	(RMR5) FcsdDRAFT_10271963	tRNA_Leu_TAG				Archaea;Euryarchaeota	tRNA
(RMR5) FcsdDRAFT_1027196	(RMR5) FcsdDRAFT_10271964	Rad51				Archaea;Euryarchaeota	pfam08423
(RMR5) FcsdDRAFT_1027201	(RMR5) FcsdDRAFT_10272011	FtsZ family, C-terminal domain				Archaea;Euryarchaeota	pfam12327
(RMR5) FcsdDRAFT_1027201	(RMR5) FcsdDRAFT_10272012	Cell division GTPase				Archaea;Euryarchaeota	COG0206
(RMR5) FcsdDRAFT_1029001	(RMR5) FcsdDRAFT_10290013	2-polyprenyl-6-methoxyphenol hydroxylase and related FAD-dependent oxidoreductases				Archaea;Euryarchaeota	COG0654
(RMR5) FcsdDRAFT_1029229	(RMR5) FcsdDRAFT_10292292	Cobalt transport protein				Archaea;Euryarchaeota	pfam02361
(RMR5) FcsdDRAFT_1029229	(RMR5) FcsdDRAFT_10292293	ABC-type cobalt transport system, ATPase component				Archaea;Euryarchaeota	COG1122
(RMR5) FcsdDRAFT_1030016	(RMR5) FcsdDRAFT_10300162	ABC-type multidrug transport system, ATPase component				Archaea;Euryarchaeota	COG1131
(RMR5) FcsdDRAFT_1030016	(RMR5) FcsdDRAFT_10300163	Predicted transcriptional regulators				Archaea;Euryarchaeota	COG1695
(RMR5) FcsdDRAFT_1030545	(RMR5) FcsdDRAFT_10305452	Predicted ATPase (AAA superfamily)				Archaea;Euryarchaeota	COG1672
(RMR5) FcsdDRAFT_1030545	(RMR5) FcsdDRAFT_10305454	Yip1 domain				Archaea;Euryarchaeota	pfam04893
(RMR5) FcsdDRAFT_1031133	(RMR5) FcsdDRAFT_10311332	Methylase of chemotaxis methyl-accepting proteins				Archaea;Euryarchaeota	COG1352
(RMR5) FcsdDRAFT_1031133	(RMR5) FcsdDRAFT_10311333	Methylase of chemotaxis methyl-accepting proteins				Archaea;Euryarchaeota	COG1352
(RMR5) FcsdDRAFT_1031133	(RMR5) FcsdDRAFT_10311334	Adenylosuccinate synthase				Archaea;Euryarchaeota	COG0104
(RMR5) FcsdDRAFT_1033720	(RMR5) FcsdDRAFT_10337202	Uncharacterized conserved protein				Archaea;Euryarchaeota	COG3379
(RMR5) FcsdDRAFT_1033720	(RMR5) FcsdDRAFT_10337204	Type I phosphodiesterase / nucleotide pyrophosphatase				Archaea;Euryarchaeota	pfam01663
(RMR5) FcsdDRAFT_1034162	(RMR5) FcsdDRAFT_10341622	Ribosomal protein S5				Archaea;Euryarchaeota	COG0098
(RMR5) FcsdDRAFT_1034162	(RMR5) FcsdDRAFT_10341623	Ribosomal protein L18				Archaea;Euryarchaeota	COG0256
(RMR5) FcsdDRAFT_1034653	(RMR5) FcsdDRAFT_10346531	Response regulators consisting of a CheY-like receiver domain and a winged-helix DNA-binding domain				Archaea;Euryarchaeota	COG0745
(RMR5) FcsdDRAFT_1034653	(RMR5) FcsdDRAFT_10346537	Type IV secretory pathway, VirB11 components, and related ATPases involved in archaeal flagella biosynthesis				Archaea;Euryarchaeota	COG0630
(RMR5) FcsdDRAFT_1037610	(RMR5) FcsdDRAFT_10376102	tRNA synthetases class II core domain (F)				Archaea;Euryarchaeota	pfam01409
(RMR5) FcsdDRAFT_1037915	(RMR5) FcsdDRAFT_10379151	Tryptophan synthase alpha chain				Archaea;Euryarchaeota	COG0159
(RMR5) FcsdDRAFT_1039920	(RMR5) FcsdDRAFT_10399202	Ribosomal protein S11				Archaea;Euryarchaeota	COG0100
(RMR5) FcsdDRAFT_1039920	(RMR5) FcsdDRAFT_10399203	DNA-directed RNA polymerase, alpha subunit/40 kD subunit				Archaea;Euryarchaeota	COG0202
(RMR5) FcsdDRAFT_1040501	(RMR5) FcsdDRAFT_10405011	Queuine/archaeosine tRNA-ribosyltransferase				Archaea;Euryarchaeota	COG0343
(RMR5) FcsdDRAFT_1040763	(RMR5) FcsdDRAFT_10407633	S1 RNA binding domain				Archaea;Euryarchaeota	pfam00575
(RMR5) FcsdDRAFT_1041457	(RMR5) FcsdDRAFT_10414572	Predicted transcriptional regulators				Archaea;Euryarchaeota	COG1777
(RMR5) FcsdDRAFT_1041933	(RMR5) FcsdDRAFT_10419331	DNA-directed RNA polymerase, beta' subunit/160 kD subunit				Archaea;Euryarchaeota	COG0086
(RMR5) FcsdDRAFT_1042025	(RMR5) FcsdDRAFT_10420255	Uncharacterized conserved protein				Archaea;Euryarchaeota	COG1602
(RMR5) FcsdDRAFT_1042025	(RMR5) FcsdDRAFT_10420256	Non-histone chromosomal protein MC1				Archaea;Euryarchaeota	pfam05854
(RMR5) FcsdDRAFT_1043350	(RMR5) FcsdDRAFT_10433501	DnaJ-class molecular chaperone with C-terminal Zn finger domain				Archaea;Euryarchaeota	COG0484
(RMR5) FcsdDRAFT_1043350	(RMR5) FcsdDRAFT_10433502	Molecular chaperone				Archaea;Euryarchaeota	COG0443
(RMR5) FcsdDRAFT_1043350	(RMR5) FcsdDRAFT_10433503	Molecular chaperone				Archaea;Euryarchaeota	COG0443
(RMR-D) DffDRAFT_1000032	(RMR-D) DffDRAFT_10000321	Uncharacterized membrane protein (homolog of Drosophila rhomboid)				Archaea;Euryarchaeota	COG0705
(RMR-D) DffDRAFT_1000032	(RMR-D) DffDRAFT_100003210	Fructose-2,6-bisphosphatase				Archaea;Euryarchaeota	COG0406
(RMR-D) DffDRAFT_1000032	(RMR-D) DffDRAFT_100003213	Predicted ICC-like phosphoesterases - COG1407				Archaea;Euryarchaeota	COG1407
(RMR-D) DffDRAFT_1000032	(RMR-D) DffDRAFT_100003216	Type IV leader peptidase family				Archaea;Euryarchaeota	pfam01478
(RMR-D) DffDRAFT_1000032	(RMR-D) DffDRAFT_100003221	Ribosomal protein L30/L7E				Archaea;Euryarchaeota	COG1841
(RMR-D) DffDRAFT_1000032	(RMR-D) DffDRAFT_100003222	Ribosomal protein S5				Archaea;Euryarchaeota	COG0098
(RMR-D) DffDRAFT_1000032	(RMR-D) DffDRAFT_100003223	Ribosomal protein L18				Archaea;Euryarchaeota	COG0256
(RMR-D) DffDRAFT_1000032	(RMR-D) DffDRAFT_100003224	Ribosomal protein L19E				Archaea;Euryarchaeota	COG2147
(RMR-D) DffDRAFT_1000032	(RMR-D) DffDRAFT_100003225	Ribosomal protein L32E				Archaea;Euryarchaeota	COG1717
(RMR-D) DffDRAFT_1000032	(RMR-D) DffDRAFT_100003226	Ribosomal protein L6P/L9E				Archaea;Euryarchaeota	COG0097
(RMR-D) DffDRAFT_1000032	(RMR-D) DffDRAFT_100003227	Ribosomal protein S8				Archaea;Euryarchaeota	COG0096
(RMR-D) DffDRAFT_1000032	(RMR-D) DffDRAFT_100003228	Ribosomal protein S14				Archaea;Euryarchaeota	COG0199
(RMR-D) DffDRAFT_1000032	(RMR-D) DffDRAFT_100003229	Ribosomal protein L5				Archaea;Euryarchaeota	COG0094
(RMR-D) DffDRAFT_1000032	(RMR-D) DffDRAFT_100003230	Ribosomal protein S4E				Archaea;Euryarchaeota	COG1471
(RMR-D) DffDRAFT_1000032	(RMR-D) DffDRAFT_100003231	Ribosomal protein L24				Archaea;Euryarchaeota	COG0198
(RMR-D) DffDRAFT_1000032	(RMR-D) DffDRAFT_100003232	Ribosomal protein L14				Archaea;Euryarchaeota	COG0093
(RMR-D) DffDRAFT_1000032	(RMR-D) DffDRAFT_100003233	Ribosomal protein S17				Archaea;Euryarchaeota	COG0186
(RMR-D) DffDRAFT_1000032	(RMR-D) DffDRAFT_100003234	RNase P/RNase MRP subunit p29				Archaea;Euryarchaeota	COG1588
(RMR-D) DffDRAFT_1000032	(RMR-D) DffDRAFT_100003235	Translation initiation factor 1 (eIF-1/SUI1) and related proteins				Archaea;Euryarchaeota	COG0023
(RMR-D) DffDRAFT_1000032	(RMR-D) DffDRAFT_100003236	Ribosomal L29 protein				Archaea;Euryarchaeota	pfam00831
(RMR-D) DffDRAFT_1000032	(RMR-D) DffDRAFT_100003237	Ribosomal protein S3				Archaea;Euryarchaeota	COG0092
(RMR-D) DffDRAFT_1000032	(RMR-D) DffDRAFT_100003238	Ribosomal protein L22				Archaea;Euryarchaeota	COG0091
(RMR-D) DffDRAFT_1000032	(RMR-D) DffDRAFT_100003239	Ribosomal protein S19				Archaea;Euryarchaeota	COG0185
(RMR-D) DffDRAFT_1000032	(RMR-D) DffDRAFT_10000324	Ribosomal RNA methyltransferase (FmrO)				Archaea;Euryarchaeota	pfam07091
(RMR-D) DffDRAFT_1000032	(RMR-D) DffDRAFT_100003240	Ribosomal protein L2				Archaea;Euryarchaeota	COG0090
(RMR-D) DffDRAFT_1000032	(RMR-D) DffDRAFT_100003241	Ribosomal protein L23				Archaea;Euryarchaeota	COG0089
(RMR-D) DffDRAFT_1000032	(RMR-D) DffDRAFT_100003242	Ribosomal protein L4				Archaea;Euryarchaeota	COG0088
(RMR-D) DffDRAFT_1000032	(RMR-D) DffDRAFT_100003243	Ribosomal protein L3				Archaea;Euryarchaeota	COG0087
(RMR-D) DffDRAFT_1000032	(RMR-D) DffDRAFT_100003245	Inorganic pyrophosphatase				Archaea;Euryarchaeota	COG0221
(RMR-D) DffDRAFT_1000032	(RMR-D) DffDRAFT_100003246	Rubrerythrin				Archaea;Euryarchaeota	COG1592
(RMR-D) DffDRAFT_1000032	(RMR-D) DffDRAFT_100003248	ERCC4-like helicases				Archaea;Euryarchaeota	COG1111
(RMR-D) DffDRAFT_1000032	(RMR-D) DffDRAFT_10000325	Membrane protease subunits, stomatin/prohibitin homologs				Archaea;Euryarchaeota	COG0330
(RMR-D) DffDRAFT_1000032	(RMR-D) DffDRAFT_10000326	Cell division GTPase				Archaea;Euryarchaeota	COG0206
(RMR-D) DffDRAFT_1000032	(RMR-D) DffDRAFT_10000328	Thioredoxin reductase				Archaea;Euryarchaeota	COG0492
(RMR-D) DffDRAFT_1000032	(RMR-D) DffDRAFT_10000329	Holliday junction resolvase - archaeal type				Archaea;Euryarchaeota	COG1591
(RMR-D) DffDRAFT_1000240	(RMR-D) DffDRAFT_100024011	Ribosomal protein S27E				Archaea;Euryarchaeota	COG2051
(RMR-D) DffDRAFT_1000240	(RMR-D) DffDRAFT_100024012	Ribosomal protein S9				Archaea;Euryarchaeota	COG0103
(RMR-D) DffDRAFT_1000240	(RMR-D) DffDRAFT_100024013	Ribosomal protein L13				Archaea;Euryarchaeota	COG0102
(RMR-D) DffDRAFT_1000240	(RMR-D) DffDRAFT_100024014	DNA-directed RNA polymerase, alpha subunit/40 kD subunit				Archaea;Euryarchaeota	COG0202
(RMR-D) DffDRAFT_1000240	(RMR-D) DffDRAFT_100024015	Ribosomal protein S11				Archaea;Euryarchaeota	COG0100
(RMR-D) DffDRAFT_1000240	(RMR-D) DffDRAFT_100024016	Ribosomal protein S4 and related proteins				Archaea;Euryarchaeota	COG0522
(RMR-D) DffDRAFT_1000240	(RMR-D) DffDRAFT_100024017	Ribosomal protein S13				Archaea;Euryarchaeota	COG0099
(RMR-D) DffDRAFT_1000240	(RMR-D) DffDRAFT_100024019	Transcription initiation factor IIE, alpha subunit				Archaea;Euryarchaeota	COG1675
(RMR-D) DffDRAFT_1000240	(RMR-D) DffDRAFT_100024021	Rad3-related DNA helicases				Archaea;Euryarchaeota	COG1199
(RMR-D) DffDRAFT_1000240	(RMR-D) DffDRAFT_100024023	16S rRNA. Archaeal SSU				Archaea;Euryarchaeota	rRNA_16S
(RMR-D) DffDRAFT_1000240	(RMR-D) DffDRAFT_10002405	Glyceraldehyde-3-phosphate dehydrogenase/erythrose-4-phosphate dehydrogenase				Archaea;Euryarchaeota	COG0057
(RMR-D) DffDRAFT_1000240	(RMR-D) DffDRAFT_10002406	Preprotein translocase subunit SecF				Archaea;Euryarchaeota	COG0341
(RMR-D) DffDRAFT_1000240	(RMR-D) DffDRAFT_10002407	3-phosphoglycerate kinase				Archaea;Euryarchaeota	COG0126
(RMR-D) DffDRAFT_1000240	(RMR-D) DffDRAFT_10002409	Uncharacterized membrane protein (homolog of Drosophila rhomboid)				Archaea;Euryarchaeota	COG0705
(RMR-D) DffDRAFT_1000264	(RMR-D) DffDRAFT_100026413	OB-fold nucleic acid binding domain				Archaea;Euryarchaeota	pfam01336
(RMR-D) DffDRAFT_1000264	(RMR-D) DffDRAFT_100026414	tRNA_Leu_TAG				Archaea;Euryarchaeota	tRNA
(RMR-D) DffDRAFT_1000264	(RMR-D) DffDRAFT_100026415	tRNA_Leu_TAA				Archaea;Euryarchaeota	tRNA
(RMR-D) DffDRAFT_1000264	(RMR-D) DffDRAFT_100026417	Translation initiation factor 2, alpha subunit (eIF-2alpha)				Archaea;Euryarchaeota	COG1093
(RMR-D) DffDRAFT_1000264	(RMR-D) DffDRAFT_100026418	RNase P/RNase MRP subunit p30				Archaea;Euryarchaeota	COG1603
(RMR-D) DffDRAFT_1000264	(RMR-D) DffDRAFT_100026419	Predicted membrane protein - COG4818				Archaea;Euryarchaeota	COG4818
(RMR-D) DffDRAFT_1000264	(RMR-D) DffDRAFT_100026420	DhnA-type fructose-1,6-bisphosphate aldolase and related enzymes				Archaea;Euryarchaeota	COG1830
(RMR-D) DffDRAFT_1000264	(RMR-D) DffDRAFT_100026424	Predicted transcriptional regulator containing the HTH domain - COG1386				Archaea;Euryarchaeota	COG1386
(RMR-D) DffDRAFT_1000264	(RMR-D) DffDRAFT_10002643	Glycosyltransferases, probably involved in cell wall biogenesis				Archaea;Euryarchaeota	COG1215
(RMR-D) DffDRAFT_1000264	(RMR-D) DffDRAFT_10002644	Small-conductance mechanosensitive channel				Archaea;Euryarchaeota	COG0668
(RMR-D) DffDRAFT_1000264	(RMR-D) DffDRAFT_10002645	Ribosomal protein L30E				Archaea;Euryarchaeota	COG1911
(RMR-D) DffDRAFT_1000264	(RMR-D) DffDRAFT_10002646	Ribosomal protein S12				Archaea;Euryarchaeota	COG0048
(RMR-D) DffDRAFT_1000264	(RMR-D) DffDRAFT_10002647	Ribosomal protein S7				Archaea;Euryarchaeota	COG0049
(RMR-D) DffDRAFT_1000264	(RMR-D) DffDRAFT_10002648	20S proteasome, alpha and beta subunits				Archaea;Euryarchaeota	COG0638
(RMR-D) DffDRAFT_1000264	(RMR-D) DffDRAFT_10002649	Ribosomal protein S24E				Archaea;Euryarchaeota	COG2004
(RMR-D) DffDRAFT_1000351	(RMR-D) DffDRAFT_10003511	Zn-dependent protease with chaperone function				Archaea;Euryarchaeota	COG0501
(RMR-D) DffDRAFT_1000351	(RMR-D) DffDRAFT_100035110	Uncharacterized conserved protein - COG3189				Archaea;Euryarchaeota	COG3189
(RMR-D) DffDRAFT_1000351	(RMR-D) DffDRAFT_100035111	Predicted nucleotidyltransferases - COG1669				Archaea;Euryarchaeota	COG1669
(RMR-D) DffDRAFT_1000351	(RMR-D) DffDRAFT_100035112	Uncharacterized conserved protein - COG2361				Archaea;Euryarchaeota	COG2361
(RMR-D) DffDRAFT_1000351	(RMR-D) DffDRAFT_10003515	Transposase and inactivated derivatives				Archaea;Euryarchaeota	COG0675
(RMR-D) DffDRAFT_1000351	(RMR-D) DffDRAFT_10003516	Phage integrase family				Archaea;Euryarchaeota	pfam00589
(RMR-D) DffDRAFT_1000351	(RMR-D) DffDRAFT_10003517	Predicted ATPase (AAA+ superfamily) - COG1373				Archaea;Euryarchaeota	COG1373
(RMR-D) DffDRAFT_1000351	(RMR-D) DffDRAFT_10003518	Cytotoxic translational repressor of toxin-antitoxin stability system				Archaea;Euryarchaeota	COG2026
[truncated: 143,341 more rows]
